# Supplementary material for: Reinvestigation of tris­odium dihydroxido­tetra­oxidoneptunate(VII) dihydrate
Source: Acta Crystallogr Sect E Struct Rep Online. 2007 Dec 21;64(Pt 1):i6. doi: 10.1107/S1600536807066962 (PMC2914884; doi:10.1107/S1600536807066962)
Supplement: Supplementary file 1 [file e-64-000i6-sup1.cif]

##############################################################################
###                                                                        ###
###        Electronic paper (Acta Crystallographica Section E)             ###
###                                                                        ###
##############################################################################
#                                                                            #
# This CIF contains the data in a paper accepted for publication in Acta     #
# Crystallographica Section E. It conforms to the requirements of Notes      #
# for Authors for Section E, and has been peer reviewed under the auspices   #
# of the IUCr Commission on Journals.                                        #
#                                                                            #
# Full details of the Crystallographic Information File format               #
# are given in the paper "The Crystallographic Information File (CIF):       #
# a New Standard Archive File for Crystallography" by S. R. Hall, F. H.      #
# Allen and I. D. Brown [Acta Cryst. (1991), A47, 655-685].                  #
#                                                                            #
# The current version of the core CIF dictionary is obtainable from          #
# ftp://ftp.iucr.org/pub/cif_core.dic. The current version number is 2.1.    #
#                                                                            #
# Software is freely available for graphical display of the structure(s) in  #
# this CIF.  For information consult the CIF home page http://www.iucr.org/  #
# cif/home.html                                                              #
#                                                                            #
##############################################################################
                                             
data_global
_audit_creation_method     SHELXL-97
_journal_date_recd_electronic     2007-12-11
_journal_date_accepted     2007-12-14
_journal_name_full     'Acta Crystallographica, Section E'
_journal_year     2008
_journal_volume     64
_journal_issue      1
_journal_page_first     i6
_journal_page_last     i6
_journal_paper_category     QI
_journal_coeditor_code     SG2217
_publ_contact_author_name     'Prof. Mikhail S. Grigoriev'
_publ_contact_author_address
;
  A.N. Frumkin Institute of Physical Chemistry and Electrochemistry
  Russian Academy of Sciences
  31 Leninsky prospekt, 119991 Moscow, Russia
;
_publ_contact_author_email     grigoriev@ipc.rssi.ru
_publ_contact_author_fax     0E*****
_publ_contact_author_phone     0E*****
_publ_section_title
;
Reinvestigation of trisodium dihydroxidotetraoxidoneptunate(VII) dihydrate
;
loop_
    _publ_author_name
    _publ_author_address
    'Grigoriev, Mikhail S.'
; A. N. Frumkin Institute of Physical Chemistry and Electrochemistry
  Russian Academy of Sciences
  31 Leninsky prospekt, 119991 Moscow, Russian Federation
;
    'Krot, Nikolai N.'
; A. N. Frumkin Institute of Physical Chemistry and Electrochemistry
  Russian Academy of Sciences
  31 Leninsky prospekt, 119991 Moscow, Russian Federation
;
data_I
_audit_creation_method     SHELXL-97
_chemical_name_systematic
;
trisodium dihydroxidotetraoxidoneptunate(VII) dihydrate
;
_chemical_name_common     ?
_chemical_formula_moiety     '3(Na +), H2 Np O6 3-, 2(H2 O)'
_chemical_formula_sum     'H6 Na3 Np O8'
_chemical_formula_iupac     'Na3 [Np O4 (O H)2], 2H2 O'
_chemical_formula_weight     440.02
_chemical_melting_point     ?
_symmetry_cell_setting     monoclinic
_symmetry_space_group_name_H-M     'P 21/c'
_symmetry_space_group_name_Hall     '-P 2ybc'
loop_
    _symmetry_equiv_pos_as_xyz
    'x, y, z'
    '-x, y+1/2, -z+1/2'
    '-x, -y, -z'
    'x, -y-1/2, z-1/2'
_cell_length_a     7.8166(3)
_cell_length_b     7.7703(2)
_cell_length_c     6.8211(2)
_cell_angle_alpha     90.00
_cell_angle_beta     112.9139(14)
_cell_angle_gamma     90.00
_cell_volume     381.60(2)
_cell_formula_units_Z     2
_cell_measurement_reflns_used     5517
_cell_measurement_theta_min     3.86
_cell_measurement_theta_max     40.00
_cell_measurement_temperature     100(2)
_exptl_crystal_description     'plate'
_exptl_crystal_colour     'black'
_exptl_crystal_size_max     0.12
_exptl_crystal_size_mid     0.08
_exptl_crystal_size_min     0.02
_exptl_crystal_density_diffrn     3.829
_exptl_crystal_density_meas     ?
_exptl_crystal_density_method     'not measured'
_exptl_crystal_F_000     392
_exptl_absorpt_coefficient_mu     13.790
_exptl_absorpt_correction_type     multi-scan
_exptl_absorpt_process_details     '(SADABS; Sheldrick, 2004)'
_exptl_absorpt_correction_T_min     0.5219
_exptl_absorpt_correction_T_max     0.7700
_exptl_special_details
;
;
_diffrn_ambient_temperature     100(2)
_diffrn_radiation_type     MoK\a
_diffrn_radiation_wavelength     0.71073
_diffrn_radiation_source     'fine-focus sealed tube'
_diffrn_radiation_monochromator     graphite
_diffrn_measurement_device_type     'Bruker Kappa APEXII area-detector'
_diffrn_measurement_method     '\w and \f'
_diffrn_detector_area_resol_mean     ?
_diffrn_reflns_number     16264
_diffrn_reflns_av_R_equivalents     0.0238
_diffrn_reflns_av_sigmaI/netI     0.0152
_diffrn_reflns_theta_min     3.86
_diffrn_reflns_theta_max     40.00
_diffrn_reflns_theta_full     40.00
_diffrn_measured_fraction_theta_max     0.995
_diffrn_measured_fraction_theta_full     0.995
_diffrn_reflns_limit_h_min     -14
_diffrn_reflns_limit_h_max     14
_diffrn_reflns_limit_k_min     -12
_diffrn_reflns_limit_k_max     14
_diffrn_reflns_limit_l_min     -12
_diffrn_reflns_limit_l_max     12
_diffrn_standards_number     0
_diffrn_standards_interval_count     ?
_diffrn_standards_interval_time     ?
_diffrn_standards_decay_%     ?
_refine_special_details
;
 Refinement of F^2^ against ALL reflections.  The weighted R-factor wR and
 goodness of fit S are based on F^2^, conventional R-factors R are based
 on F, with F set to zero for negative F^2^. The threshold expression of
 F^2^ > 2sigma(F^2^) is used only for calculating R-factors(gt) etc. and is
 not relevant to the choice of reflections for refinement.  R-factors based
 on F^2^ are statistically about twice as large as those based on F, and R-
 factors based on ALL data will be even larger.
;
_reflns_number_total     2357
_reflns_number_gt     1920
_reflns_threshold_expression     I>2\s(I)
_refine_ls_structure_factor_coef     Fsqd
_refine_ls_matrix_type     full
_refine_ls_R_factor_all     0.0142
_refine_ls_R_factor_gt     0.0095
_refine_ls_wR_factor_gt     0.0199
_refine_ls_wR_factor_ref     0.0213
_refine_ls_goodness_of_fit_ref     1.041
_refine_ls_restrained_S_all     1.040
_refine_ls_number_reflns     2357
_refine_ls_number_parameters     70
_refine_ls_number_restraints     3
_refine_ls_hydrogen_treatment     refall
_refine_ls_weighting_scheme     calc
_refine_ls_weighting_details
          'calc w=1/[\s^2^(Fo^2^)+(0.0059P)^2^+0.087P] where P=(Fo^2^+2Fc^2^)/3'
_atom_sites_solution_hydrogens     difmap
_atom_sites_solution_primary     direct
_atom_sites_solution_secondary     difmap
_refine_ls_shift/su_max     0.001
_refine_ls_shift/su_mean     0.000
_refine_diff_density_max     0.750
_refine_diff_density_min     -0.882
_refine_ls_extinction_method     none
_refine_ls_extinction_coef     ?
loop_
    _atom_type_symbol
    _atom_type_description
    _atom_type_scat_dispersion_real
    _atom_type_scat_dispersion_imag
    _atom_type_scat_source
    'O' 'O' 0.0106 0.0060
                         'International Tables Vol C Tables 4.2.6.8 and 6.1.1.4'
    'H' 'H' 0.0000 0.0000
                         'International Tables Vol C Tables 4.2.6.8 and 6.1.1.4'
    'Na' 'Na' 0.0362 0.0249
                         'International Tables Vol C Tables 4.2.6.8 and 6.1.1.4'
    'Np' 'Np' -11.4937 4.1493
                         'International Tables Vol C Tables 4.2.6.8 and 6.1.1.4'
_computing_data_collection     'APEX2 (Bruker, 2006)'
_computing_cell_refinement     'SAINT-Plus (Bruker, 1998)'
_computing_data_reduction     'SAINT-Plus (Bruker, 1998)'
_computing_structure_solution     'SHELXS97 (Sheldrick, 1997a)'
_computing_structure_refinement     'SHELXL97 (Sheldrick, 1997a)'
_computing_molecular_graphics     'SHELXTL97 (Sheldrick, 1997b)'
_computing_publication_material     'SHELXTL97 (Sheldrick, 1997b)'
loop_
    _atom_site_type_symbol
    _atom_site_label
    _atom_site_fract_x
    _atom_site_fract_y
    _atom_site_fract_z
    _atom_site_U_iso_or_equiv
    _atom_site_adp_type
    _atom_site_calc_flag
    _atom_site_refinement_flags
    _atom_site_occupancy
    _atom_site_disorder_assembly
    _atom_site_disorder_group
    Np Np 0.5000 0.5000 0.5000 0.004060(10)
                                          Uani d S 1 . .
    Na Na1 0.5000 0.5000 0.0000 0.00859(9) Uani d S 1 . .
    Na Na2 0.85815(7) 0.32123(6) 0.90540(8) 0.01157(8) Uani d . 1 . .
    O O1 0.65824(10) 0.56060(10) 0.78208(12) 0.00757(11) Uani d . 1 . .
    O O2 0.37890(10) 0.71543(9) 0.45784(12) 0.00792(11) Uani d . 1 . .
    O O3 0.72436(10) 0.59020(9) 0.37305(12) 0.00862(11) Uani d D 1 . .
    H H3 0.715(3) 0.693(2) 0.349(4) 0.031(6) Uiso d D 1 . .
    O O4 0.97126(12) 0.44316(15) 0.24784(14) 0.01657(15) Uani d D 1 . .
    H H4A 0.892(4) 0.493(2) 0.286(5) 0.021(6) Uiso d D 1 . .
    H H4B 1.071(2) 0.428(3) 0.354(3) 0.029(5) Uiso d D 1 . .
loop_
    _atom_site_aniso_label
    _atom_site_aniso_U_11
    _atom_site_aniso_U_22
    _atom_site_aniso_U_33
    _atom_site_aniso_U_12
    _atom_site_aniso_U_13
    _atom_site_aniso_U_23
    Np 0.00487(2) 0.00387(2) 0.00377(2) 0.00001(2) 0.002050(10)
                                                              -0.000080(10)
    Na1 0.0114(2) 0.0080(2) 0.0080(2) 0.0013(2) 0.0056(2) 0.0006(2)
    Na2 0.01207(18) 0.01314(18) 0.00847(17) 0.00321(15) 0.00287(14) -0.00015(15)
    O1 0.0084(3) 0.0080(3) 0.0059(3) -0.0006(2) 0.0023(2) -0.0011(2)
    O2 0.0097(3) 0.0055(2) 0.0086(3) 0.0015(2) 0.0037(2) 0.0006(2)
    O3 0.0091(3) 0.0075(3) 0.0102(3) 0.0010(2) 0.0049(2) 0.0020(2)
    O4 0.0077(3) 0.0293(4) 0.0106(3) 0.0028(3) 0.0013(3) -0.0068(3)
_geom_special_details
;
 All esds (except the esd in the dihedral angle between two l.s. planes)
 are estimated using the full covariance matrix.  The cell esds are taken
 into account individually in the estimation of esds in distances, angles
 and torsion angles; correlations between esds in cell parameters are only
 used when they are defined by crystal symmetry.  An approximate (isotropic)
 treatment of cell esds is used for estimating esds involving l.s. planes.
;
loop_
    _geom_bond_atom_site_label_1
    _geom_bond_atom_site_label_2
    _geom_bond_site_symmetry_2
    _geom_bond_distance
    _geom_bond_publ_flag
    Np O1 . 1.8975(7) y
    Np O2 3_666 1.8891(7) ?
    Np O2 . 1.8891(7) y
    Np O1 3_666 1.8975(7) ?
    Np O3 . 2.3451(7) y
    Np O3 3_666 2.3451(7) ?
    Na1 O1 1_554 2.3223(7) ?
    Na1 O1 3_666 2.3223(7) ?
    Na1 O2 4_575 2.3783(7) ?
    Na1 O2 2_645 2.3783(7) ?
    Na1 O3 . 2.5626(8) ?
    Na1 O3 3_665 2.5626(8) ?
    Na2 O4 1_556 2.3510(10) ?
    Na2 O1 . 2.3633(9) ?
    Na2 O2 3_666 2.4655(9) ?
    Na2 O2 2_646 2.5150(9) ?
    Na2 O4 4_566 2.6263(13) ?
    Na2 O4 3_766 2.7033(12) ?
    O1 Na1 1_556 2.3223(7) ?
    O2 Na1 2_655 2.3783(7) ?
    O2 Na2 3_666 2.4655(9) ?
    O2 Na2 2_656 2.5150(9) ?
    O3 H3 . 0.815(15) ?
    O4 Na2 1_554 2.3510(10) ?
    O4 Na2 4_565 2.6263(13) ?
    O4 Na2 3_766 2.7033(12) ?
    O4 H4A . 0.856(17) ?
    O4 H4B . 0.840(16) ?
loop_
    _geom_angle_atom_site_label_1
    _geom_angle_atom_site_label_2
    _geom_angle_atom_site_label_3
    _geom_angle_site_symmetry_1
    _geom_angle_site_symmetry_3
    _geom_angle
    _geom_angle_publ_flag
    O1 Np O2 . . 91.41(3) y
    O1 Np O3 . . 90.82(3) y
    O2 Np O3 . . 94.67(3) y
    O2 Np O2 3_666 . 180.0 ?
    O2 Np O1 3_666 . 88.59(3) ?
    O2 Np O1 3_666 3_666 91.41(3) ?
    O2 Np O1 . 3_666 88.59(3) ?
    O1 Np O1 . 3_666 180.0 ?
    O2 Np O3 3_666 . 85.33(3) ?
    O1 Np O3 3_666 . 89.18(3) ?
    O2 Np O3 3_666 3_666 94.67(3) ?
    O2 Np O3 . 3_666 85.33(3) ?
    O1 Np O3 . 3_666 89.18(3) ?
    O1 Np O3 3_666 3_666 90.82(3) ?
    O3 Np O3 . 3_666 180.0 ?
    O1 Na1 O1 1_554 3_666 180.00(2) ?
    O1 Na1 O2 1_554 4_575 91.16(3) ?
    O1 Na1 O2 3_666 4_575 88.84(3) ?
    O1 Na1 O2 1_554 2_645 88.84(3) ?
    O1 Na1 O2 3_666 2_645 91.16(3) ?
    O2 Na1 O2 4_575 2_645 180.0 ?
    O1 Na1 O3 1_554 . 104.54(2) ?
    O1 Na1 O3 3_666 . 75.46(2) ?
    O2 Na1 O3 4_575 . 87.25(2) ?
    O2 Na1 O3 2_645 . 92.75(2) ?
    O1 Na1 O3 1_554 3_665 75.46(2) ?
    O1 Na1 O3 3_666 3_665 104.54(2) ?
    O2 Na1 O3 4_575 3_665 92.75(2) ?
    O2 Na1 O3 2_645 3_665 87.25(2) ?
    O3 Na1 O3 . 3_665 180.00(3) ?
    O4 Na2 O1 1_556 . 88.70(4) ?
    O4 Na2 O2 1_556 3_666 152.85(4) ?
    O1 Na2 O2 . 3_666 66.37(3) ?
    O4 Na2 O2 1_556 2_646 79.02(3) ?
    O1 Na2 O2 . 2_646 84.77(3) ?
    O2 Na2 O2 3_666 2_646 87.77(3) ?
    O4 Na2 O4 1_556 4_566 131.72(4) ?
    O1 Na2 O4 . 4_566 138.70(3) ?
    O2 Na2 O4 3_666 4_566 74.89(3) ?
    O2 Na2 O4 2_646 4_566 108.07(3) ?
    O4 Na2 O4 1_556 3_766 93.44(4) ?
    O1 Na2 O4 . 3_766 71.74(3) ?
    O2 Na2 O4 3_666 3_766 88.88(3) ?
    O2 Na2 O4 2_646 3_766 155.55(3) ?
    O4 Na2 O4 4_566 3_766 94.370(16) ?
    H4A O4 H4B . . 110(3) ?
loop_
    _geom_hbond_atom_site_label_D
    _geom_hbond_atom_site_label_H
    _geom_hbond_atom_site_label_A
    _geom_hbond_site_symmetry_A
    _geom_hbond_distance_DH
    _geom_hbond_distance_HA
    _geom_hbond_distance_DA
    _geom_hbond_angle_DHA
    _geom_hbond_publ_flag
    O3 H3 O1 4_575 0.815(15) 1.976(16) 2.7866(10) 173(2) y
    O4 H4A O3 . 0.856(17) 1.799(17) 2.6538(12) 178(2) y
    O4 H4B O3 3_766 0.840(16) 1.931(16) 2.7612(12) 169(2) y
