# Supplementary material for: Reinvestigation of tris­odium dihydroxido­tetra­oxidoneptunate(VII) dihydrate
Source: Acta Crystallogr Sect E Struct Rep Online. 2007 Dec 21;64(Pt 1):i6. doi: 10.1107/S1600536807066962 (PMC2914884; doi:10.1107/S1600536807066962)
Supplement: Supplementary file 2 [file e-64-000i6-Isup2.hkl]

# 
# h,k,l, Fc-squared, Fo-squared, sigma(Fo-squared) and status flag 
# 
data_I
_shelx_title ' n in P2(1)/c' 
_shelx_refln_list_code          4 
_shelx_F_calc_maximum      213.57 
_exptl_crystal_F_000       392.00 
_reflns_d_resolution_high  0.5529 
 
loop_ 
 _symmetry_equiv_pos_as_xyz 
 'x, y, z' 
 '-x, y+1/2, -z+1/2' 
 '-x, -y, -z' 
 'x, -y-1/2, z-1/2' 
 
_cell_length_a     7.8166 
_cell_length_b     7.7703 
_cell_length_c     6.8211 
_cell_angle_alpha  90.000 
_cell_angle_beta  112.914 
_cell_angle_gamma  90.000 
 
_shelx_F_squared_multiplier     1.000 
 
loop_ 
 _refln_index_h 
 _refln_index_k 
 _refln_index_l 
 _refln_F_squared_calc 
 _refln_F_squared_meas 
 _refln_F_squared_sigma 
 _refln_observed_status 
   3   0   0    12108.21    11616.81    164.85 o 
   4   0   0    10577.35    10804.61    179.04 o 
   5   0   0    13701.21    13904.76    197.67 o 
   6   0   0    14173.36    14681.11    209.12 o 
   7   0   0     5962.22     6170.79     84.71 o 
   8   0   0     9190.74     9168.96    102.76 o 
   9   0   0     6023.83     6010.77     81.05 o 
  10   0   0     2702.50     2727.00     58.75 o 
  11   0   0     3078.85     3049.63     59.30 o 
  12   0   0     1851.02     1817.91     41.27 o 
  13   0   0     2119.99     1999.03     56.16 o 
   1   1   0      432.83      421.84      7.54 o 
   3   1   0     1660.71     1744.95     20.36 o 
   4   1   0      344.65      323.41      6.42 o 
   5   1   0      567.24      529.03      8.66 o 
   6   1   0       12.74       16.31      3.40 o 
   7   1   0       17.05       18.59      4.03 o 
   8   1   0      105.86      107.51      4.44 o 
   9   1   0      130.62      135.69      8.11 o 
  10   1   0        4.27        1.89      4.86 o 
  11   1   0       17.14       24.93      5.47 o 
  12   1   0       43.27       49.89      8.71 o 
   0   2   0    28895.52    27914.70    558.01 o 
   1   2   0    21343.50    21219.65    272.24 o 
   2   2   0    24455.42    24233.25    281.33 o 
   3   2   0    10874.21    10815.68    125.90 o 
   4   2   0    24357.10    23922.34    323.74 o 
   5   2   0    13720.04    13117.78    140.89 o 
   6   2   0    10182.95     9804.06    103.44 o 
   7   2   0     8466.61     8469.08     90.06 o 
   8   2   0     4768.27     4822.00     45.01 o 
   9   2   0     3893.79     3906.06     39.25 o 
  10   2   0     3623.37     3586.97     59.83 o 
  11   2   0     2692.13     2675.69     39.82 o 
  12   2   0     2628.05     2625.17     37.65 o 
   3   3   0       28.51       26.42      2.54 o 
   4   3   0       36.94       31.24      5.15 o 
   5   3   0      343.48      319.93      7.40 o 
   6   3   0       44.80       45.45      3.94 o 
   7   3   0       82.80       89.16      4.59 o 
   8   3   0        4.80       18.19      4.95 o 
   9   3   0        5.39       -4.81      4.81 o 
  10   3   0       94.52       92.90      7.44 o 
  11   3   0       17.56       22.42      6.73 o 
  12   3   0        0.60       -3.27      6.76 o 
   0   4   0    17924.53    17644.57    350.98 o 
   1   4   0    19934.27    19979.94    281.04 o 
   2   4   0    19608.24    19784.51    249.97 o 
   3   4   0    12378.28    12680.34    161.38 o 
   4   4   0    10170.28    10404.72    133.30 o 
   5   4   0     7784.56     7824.52     82.02 o 
   6   4   0     8505.20     8412.78     84.23 o 
   7   4   0     8014.41     7877.77     77.88 o 
   8   4   0     5446.68     5359.99     58.78 o 
   9   4   0     4107.27     4117.82     46.08 o 
  10   4   0     3526.96     3496.13     43.36 o 
  11   4   0     2624.59     2662.51     40.87 o 
  12   4   0     1993.61     2046.94     31.95 o 
   1   5   0      391.06      408.81      8.72 o 
   2   5   0       11.74        5.55      3.03 o 
   3   5   0       15.05        8.36      3.63 o 
   4   5   0        0.16       -1.23      3.39 o 
   5   5   0      313.86      300.91      7.15 o 
   6   5   0      231.01      240.54      6.44 o 
   7   5   0        0.01        1.62      4.21 o 
   8   5   0       32.56       37.59      5.60 o 
   9   5   0        1.90       -3.58      6.90 o 
  10   5   0        1.01        5.83      6.44 o 
  11   5   0       73.84       75.69      7.72 o 
  12   5   0        1.81        0.67      8.58 o 
   0   6   0    10089.61    10007.73    201.68 o 
   1   6   0     8781.06     8781.53    107.50 o 
   2   6   0    11885.67    11953.38    145.69 o 
   3   6   0    16411.54    16390.60    181.09 o 
   4   6   0     6078.11     6228.57     70.97 o 
   5   6   0     7532.77     7613.32     70.89 o 
   6   6   0     6982.46     7073.04     66.22 o 
   7   6   0     4324.41     4365.83     45.43 o 
   8   6   0     4581.42     4537.06     59.89 o 
   9   6   0     3123.09     3104.91     45.56 o 
  10   6   0     2620.48     2674.38     34.31 o 
  11   6   0     2860.37     2959.18     39.23 o 
   1   7   0      235.38      221.22      6.10 o 
   2   7   0      324.42      329.49      6.71 o 
   3   7   0        2.32        2.47      2.71 o 
   4   7   0        4.38        8.74      3.01 o 
   5   7   0        4.23        4.15      3.26 o 
   6   7   0       92.23       99.94      5.57 o 
   7   7   0        2.27       -0.22      4.90 o 
   8   7   0      154.63      150.68      7.72 o 
   9   7   0       49.34       53.54      7.43 o 
  10   7   0        0.29       10.08      7.06 o 
  11   7   0        2.88       -4.97     11.07 o 
   0   8   0     3762.82     3760.33     51.19 o 
   1   8   0     8744.55     8744.41     80.46 o 
   2   8   0     7697.67     7664.19     71.06 o 
   3   8   0     7231.43     7192.32     64.97 o 
   4   8   0     7629.72     7615.83     80.69 o 
   5   8   0     5130.21     5116.96     52.88 o 
   6   8   0     3234.77     3241.05     35.84 o 
   7   8   0     4285.05     4315.97     46.71 o 
   8   8   0     2819.93     2868.06     34.09 o 
   9   8   0     2778.36     2808.80     38.89 o 
  10   8   0     2896.08     2871.00     37.14 o 
   1   9   0        0.45        1.45      2.93 o 
   2   9   0       48.20       54.54      3.77 o 
   3   9   0       79.45       81.85      5.83 o 
   4   9   0       48.40       50.98      4.92 o 
   5   9   0       57.54       63.74      5.12 o 
   6   9   0        5.73       -4.74      4.74 o 
   7   9   0        0.51       -1.92      5.22 o 
   8   9   0        0.08        0.85      6.00 o 
   9   9   0        9.19        5.98      6.78 o 
  10   9   0        3.75        5.80      9.84 o 
   0  10   0     5492.12     5470.60     82.61 o 
   1  10   0     5278.77     5239.92     56.17 o 
   2  10   0     4030.30     3973.01     43.80 o 
   3  10   0     4982.26     4932.53     53.63 o 
   4  10   0     4073.80     4020.38     44.96 o 
   5  10   0     3753.88     3776.24     42.94 o 
   6  10   0     2631.21     2603.01     30.75 o 
   7  10   0     2334.09     2329.95     28.81 o 
   8  10   0     2696.61     2707.44     33.31 o 
   9  10   0     2725.60     2724.30     41.99 o 
   1  11   0       28.35       29.97      4.82 o 
   2  11   0       94.17      102.69      6.13 o 
   3  11   0        2.19       -4.54      4.54 o 
   4  11   0        4.29        9.84      4.92 o 
   5  11   0       39.06       35.22      6.56 o 
   6  11   0       18.16       15.48      5.89 o 
   7  11   0        0.73       -6.05      6.05 o 
   8  11   0       12.48       30.92      8.66 o 
   0  12   0     3434.42     3417.66     55.71 o 
   1  12   0     2754.49     2732.15     32.66 o 
   2  12   0     2621.09     2615.69     31.68 o 
   3  12   0     3457.64     3470.91     40.33 o 
   4  12   0     3117.68     3091.83     36.86 o 
   5  12   0     3171.80     3243.34     38.97 o 
   6  12   0     2072.12     2132.91     33.26 o 
   1  13   0        0.37       -0.43      5.18 o 
   2  13   0       26.61       22.42      5.68 o 
   3  13   0        2.54        1.48      6.73 o 
   4  13   0        0.61        4.54      7.08 o 
   0  14   0     2336.27     2338.96     48.89 o 
   1  14   0     2644.42     2623.39     37.98 o 
 -13   1   1     1637.63     1620.66     34.93 o 
 -12   1   1     2347.02     2301.04     35.94 o 
 -11   1   1     1378.31     1340.37     19.21 o 
 -10   1   1     3539.92     3509.42     35.76 o 
  -9   1   1     4600.02     4587.97     44.66 o 
  -8   1   1     7334.76     7238.62     65.23 o 
  -7   1   1     6094.99     6128.04     61.37 o 
  -6   1   1     6243.10     6189.39     75.68 o 
  -4   1   1    16425.38    15500.29    227.90 o 
  -3   1   1    11832.93    11637.25    133.21 o 
  -2   1   1    17842.94    18088.27    227.88 o 
  -1   1   1    22066.24    21293.11    900.37 o 
   0   1   1    18989.38    19149.37    310.98 o 
   1   1   1    16780.05    16963.11    195.87 o 
   2   1   1     8527.05     8399.43     89.96 o 
   3   1   1     7307.91     7408.29     80.03 o 
   4   1   1    10513.69    10398.05    197.70 o 
   5   1   1    13316.14    13316.21    164.14 o 
   6   1   1     4630.70     4663.30     47.33 o 
   7   1   1     5338.50     5529.52     50.22 o 
   8   1   1     2611.41     2687.69     28.13 o 
   9   1   1     4033.97     4084.11     38.31 o 
  10   1   1     3102.37     3134.47     34.08 o 
  11   1   1     2481.48     2407.68     32.64 o 
  12   1   1     1263.92     1268.63     22.90 o 
 -13   2   1       35.44       47.28     11.34 o 
 -12   2   1        4.30       -4.02      7.21 o 
 -11   2   1       11.72       14.95      5.91 o 
 -10   2   1        0.32       -2.05      4.57 o 
  -9   2   1      160.50      162.12      5.90 o 
  -8   2   1       22.36       27.07      4.07 o 
  -7   2   1      226.68      241.15      9.29 o 
  -6   2   1      113.64      112.27      4.81 o 
  -5   2   1       58.83       58.24      3.60 o 
  -4   2   1        7.39        0.82      2.75 o 
  -3   2   1      373.32      365.99      6.83 o 
  -2   2   1     3100.90     3212.39     41.59 o 
  -1   2   1      805.75      801.38     11.76 o 
   0   2   1        0.77       -1.89      1.89 o 
   1   2   1      427.77      428.30      6.45 o 
   3   2   1      936.64      957.87     13.38 o 
   4   2   1       21.30       17.10      3.46 o 
   5   2   1      126.01      132.13      8.29 o 
   6   2   1      553.61      534.27     12.84 o 
   7   2   1      116.39      117.27      4.53 o 
   8   2   1      181.11      194.80      6.41 o 
   9   2   1       10.61       16.39      4.81 o 
  10   2   1        5.11       -1.71      7.62 o 
  11   2   1        0.05       -0.60      6.16 o 
  12   2   1        6.95       -2.40      9.06 o 
 -13   3   1     1574.72     1590.49     33.07 o 
 -12   3   1     1829.62     1897.14     31.63 o 
 -11   3   1     2719.95     2749.97     35.55 o 
 -10   3   1     2818.85     2907.03     34.25 o 
  -9   3   1     2801.38     2825.72     35.37 o 
  -8   3   1     6269.96     6205.57     57.02 o 
  -7   3   1     3764.85     3660.21     39.62 o 
  -6   3   1     7573.06     7439.41     82.89 o 
  -5   3   1    10404.05    10498.51    122.43 o 
  -4   3   1     6356.25     6527.46     94.78 o 
  -3   3   1    14038.01    14369.10    204.90 o 
  -2   3   1    17742.01    17499.30    221.13 o 
  -1   3   1     6303.36     6311.60     80.64 o 
   0   3   1    15000.63    14571.00    184.56 o 
   1   3   1     8684.08     8691.09    110.50 o 
   2   3   1     6291.01     6378.58     81.94 o 
   3   3   1    18360.20    18404.06    259.49 o 
   4   3   1     7464.47     7474.19     98.25 o 
   5   3   1     7372.98     7337.29     75.46 o 
   6   3   1     7134.36     6916.70     87.75 o 
   7   3   1     3283.03     3242.44     34.58 o 
   8   3   1     3047.13     3034.83     37.49 o 
   9   3   1     3597.85     3561.23     41.49 o 
  10   3   1     1864.26     1888.84     38.60 o 
  11   3   1     2778.38     2685.91     42.87 o 
  12   3   1     1769.93     1760.87     34.81 o 
 -12   4   1       21.43       24.22      7.93 o 
 -11   4   1        0.11        3.35      6.23 o 
 -10   4   1      290.54      315.79      9.55 o 
  -9   4   1        1.39       -5.19      5.19 o 
  -8   4   1        9.44       16.43      5.15 o 
  -7   4   1       67.11       72.55      4.61 o 
  -6   4   1      945.45      923.41     12.33 o 
  -5   4   1      436.87      472.82     10.87 o 
  -4   4   1       87.56       97.43      4.34 o 
  -3   4   1       23.95       20.09      2.76 o 
  -2   4   1      371.46      376.96      7.06 o 
  -1   4   1      156.66      153.96      4.41 o 
   0   4   1     1888.48     1811.17     24.55 o 
   2   4   1     1597.13     1677.90     23.39 o 
   3   4   1      271.49      262.00      6.95 o 
   4   4   1      549.04      537.72      9.46 o 
   5   4   1       61.05       64.63      3.92 o 
   6   4   1       34.92       28.45      3.92 o 
   7   4   1       18.87       14.62      3.93 o 
   8   4   1       14.41       -0.01      6.52 o 
   9   4   1       79.52       94.03      7.12 o 
  10   4   1        0.08       -5.11      6.17 o 
  11   4   1      101.05      111.52      9.15 o 
 -12   5   1     1612.53     1638.26     26.78 o 
 -11   5   1     2142.06     2194.95     30.57 o 
 -10   5   1     3410.85     3490.44     40.89 o 
  -9   5   1     3596.78     3533.35     46.12 o 
  -8   5   1     2760.53     2742.49     30.88 o 
  -7   5   1     6403.56     6433.34     60.85 o 
  -6   5   1     5963.71     6060.53     63.91 o 
  -5   5   1     4629.23     4744.92     54.79 o 
  -4   5   1     6634.40     6762.67     82.09 o 
  -3   5   1     5334.98     5414.33     70.44 o 
  -2   5   1     9364.89     9379.05    119.81 o 
  -1   5   1    16351.34    16404.94    207.84 o 
   0   5   1     7103.95     7092.82     91.10 o 
   1   5   1     9231.03     9222.54    117.90 o 
   2   5   1    11555.61    11712.28    149.35 o 
   3   5   1     5214.12     5344.38     62.16 o 
   4   5   1     5681.64     5728.06     60.47 o 
   5   5   1     4044.79     4053.93     42.38 o 
   6   5   1     3721.16     3723.23     33.93 o 
   7   5   1     6172.17     6109.63     62.14 o 
   8   5   1     4441.38     4310.29     62.91 o 
   9   5   1     2215.42     2247.06     31.78 o 
  10   5   1     2268.89     2313.04     32.51 o 
  11   5   1     1448.94     1457.37     27.33 o 
 -12   6   1        0.09       -1.25      9.11 o 
 -11   6   1       10.51       14.31      7.14 o 
 -10   6   1        8.24        5.73      9.00 o 
  -9   6   1       11.36       13.42      6.76 o 
  -8   6   1        0.02       11.74      5.06 o 
  -7   6   1        6.36        2.96      3.84 o 
  -6   6   1       15.30       17.20      3.70 o 
  -5   6   1        0.11        0.47      2.99 o 
  -4   6   1        9.98        7.02      2.81 o 
  -3   6   1      147.32      153.50      4.74 o 
  -2   6   1      472.22      447.74      8.46 o 
  -1   6   1        8.85        6.74      2.88 o 
   0   6   1       96.04       89.03      3.89 o 
   1   6   1       46.52       44.13      3.77 o 
   2   6   1      222.20      216.98      6.27 o 
   3   6   1      304.43      304.58      6.09 o 
   4   6   1       85.00       83.27      3.88 o 
   5   6   1        0.03        5.96      3.39 o 
   6   6   1      138.32      140.70      5.56 o 
   7   6   1       47.80       56.90      5.67 o 
   8   6   1       10.37        4.97      6.08 o 
   9   6   1       21.48       29.38      6.61 o 
  10   6   1       44.63       45.13      7.66 o 
  11   6   1       12.09       20.89      9.54 o 
 -11   7   1     2515.60     2563.01     36.22 o 
 -10   7   1     1968.88     1936.22     37.59 o 
  -9   7   1     2074.07     2116.59     44.91 o 
  -8   7   1     1658.90     1718.78     21.92 o 
  -7   7   1     3628.20     3624.34     38.59 o 
  -6   7   1     5214.42     5224.75     52.94 o 
  -5   7   1     7151.77     7013.34     69.14 o 
  -4   7   1     5809.86     5778.17     54.29 o 
  -3   7   1     6186.03     6125.97     64.73 o 
  -2   7   1     5171.73     5247.31     55.57 o 
  -1   7   1     4992.69     5081.92     50.19 o 
   0   7   1     4645.27     4651.19     49.48 o 
   1   7   1     5792.34     5762.86     56.77 o 
   2   7   1     7701.77     7750.01     72.96 o 
   3   7   1     6916.60     6959.15     65.87 o 
   4   7   1     5504.29     5525.80     53.37 o 
   5   7   1     3178.83     3189.81     32.82 o 
   6   7   1     3851.04     3823.69     49.76 o 
   7   7   1     3159.92     3105.20     35.41 o 
   8   7   1     2968.25     2922.30     36.41 o 
   9   7   1     1696.91     1681.16     29.30 o 
  10   7   1     1640.97     1689.27     29.03 o 
 -11   8   1       39.66       47.92      9.64 o 
 -10   8   1        2.40       -4.19      6.93 o 
  -9   8   1        0.07       -4.61      6.16 o 
  -8   8   1        0.36        3.75      5.46 o 
  -7   8   1        5.24        6.43      4.95 o 
  -6   8   1       17.88       19.22      4.57 o 
  -5   8   1       94.01      102.34      4.77 o 
  -4   8   1        0.53        3.24      3.15 o 
  -3   8   1      379.77      370.26      7.33 o 
  -2   8   1       24.07       25.44      3.02 o 
  -1   8   1        0.03        2.32      2.66 o 
   0   8   1       42.19       48.22      3.23 o 
   1   8   1       38.20       44.21      3.24 o 
   2   8   1        4.98        1.37      2.88 o 
   3   8   1       14.86       15.70      3.25 o 
   4   8   1       73.94       69.94      4.77 o 
   5   8   1       74.44       88.49      4.96 o 
   6   8   1       58.13       63.26      5.59 o 
   7   8   1       18.86       13.25      5.57 o 
   8   8   1        2.47        8.32      6.40 o 
   9   8   1       38.57       29.52      7.34 o 
  10   8   1        0.22       16.70     12.12 o 
 -10   9   1     1578.62     1559.54     28.76 o 
  -9   9   1     2217.17     2206.05     30.07 o 
  -8   9   1     2610.14     2633.04     31.84 o 
  -7   9   1     2534.49     2559.23     31.50 o 
  -6   9   1     2641.87     2634.09     31.57 o 
  -5   9   1     4415.55     4358.16     47.94 o 
  -4   9   1     2897.06     2815.90     30.38 o 
  -3   9   1     4256.15     4200.83     43.06 o 
  -2   9   1     3830.44     3841.52     37.18 o 
  -1   9   1     3574.35     3610.04     37.22 o 
   0   9   1     6812.66     6748.56     66.49 o 
   1   9   1     5716.63     5700.06     60.75 o 
   2   9   1     3973.30     3942.20     40.62 o 
   3   9   1     3637.45     3588.32     37.61 o 
   4   9   1     2365.56     2380.61     27.24 o 
   5   9   1     2211.43     2211.44     26.34 o 
   6   9   1     3527.96     3571.51     46.39 o 
   7   9   1     2242.64     2271.25     35.71 o 
   8   9   1     3040.60     3041.69     38.30 o 
   9   9   1     2056.33     2104.96     40.77 o 
  -9  10   1       50.31       61.12     10.99 o 
  -8  10   1       13.53       13.08      6.21 o 
  -7  10   1      127.39      133.46      7.08 o 
  -6  10   1        0.00        2.64      4.92 o 
  -5  10   1        4.96       -0.55      4.59 o 
  -4  10   1        8.08        2.90      4.36 o 
  -3  10   1      137.15      141.81      5.29 o 
  -2  10   1       17.18       12.54      3.93 o 
  -1  10   1       35.55       29.20      4.05 o 
   0  10   1        0.70        1.25      3.65 o 
   1  10   1      192.24      188.87      5.86 o 
   2  10   1        3.24       -4.01      4.01 o 
   3  10   1        7.43        7.62      4.42 o 
   4  10   1        1.24        0.10      4.83 o 
   5  10   1       63.70       74.60      5.79 o 
   6  10   1       13.09       11.60      5.41 o 
   7  10   1        6.96       -2.89      6.02 o 
   8  10   1       36.24       42.56      9.16 o 
  -8  11   1     1286.50     1252.24     33.80 o 
  -7  11   1     2094.26     2133.41     28.30 o 
  -6  11   1     1926.89     1960.01     25.98 o 
  -5  11   1     2696.95     2718.98     32.97 o 
  -4  11   1     4285.37     4227.08     44.30 o 
  -3  11   1     2821.18     2810.49     33.03 o 
  -2  11   1     1947.58     1920.71     24.17 o 
  -1  11   1     2842.28     2840.41     33.11 o 
   0  11   1     2566.62     2553.88     30.34 o 
   1  11   1     3509.88     3481.18     39.48 o 
   2  11   1     3459.45     3431.70     39.26 o 
   3  11   1     1915.41     1909.62     26.41 o 
   4  11   1     3033.13     3028.60     35.96 o 
   5  11   1     2734.18     2763.59     33.86 o 
   6  11   1     1762.93     1783.60     26.09 o 
   7  11   1     1592.80     1614.31     28.16 o 
  -7  12   1        5.39       -0.55     11.08 o 
  -6  12   1       26.00       21.83      7.52 o 
  -5  12   1        3.37        4.81      5.22 o 
  -4  12   1        1.68       -2.70      5.03 o 
  -3  12   1        2.96       -0.31      4.88 o 
  -2  12   1        4.19        4.98      4.77 o 
  -1  12   1       35.21       26.98      5.17 o 
   0  12   1       81.65       84.24      5.87 o 
   1  12   1       52.55       55.99      5.54 o 
   2  12   1        7.22        4.22      4.86 o 
   3  12   1       26.32       40.44      5.93 o 
   4  12   1        3.49       -3.39      5.66 o 
   5  12   1       29.37       31.84      7.49 o 
   6  12   1       14.49       14.22      8.68 o 
  -5  13   1     1579.22     1646.93     29.15 o 
  -4  13   1     1677.52     1659.04     28.62 o 
  -3  13   1     2044.74     2068.87     28.84 o 
  -2  13   1     2028.28     2041.98     26.51 o 
  -1  13   1     1937.25     1963.22     25.61 o 
   0  13   1     2427.15     2416.69     30.02 o 
   1  13   1     2126.76     2107.15     27.09 o 
   2  13   1     1671.80     1684.19     23.21 o 
   3  13   1     1723.77     1737.36     29.74 o 
   4  13   1     1596.49     1593.98     28.42 o 
   0  14   1       40.25       35.13      7.36 o 
 -13   0   2     1705.25     1676.68     37.68 o 
 -12   0   2     2446.52     2400.16     42.72 o 
 -11   0   2     4105.31     3938.00     63.38 o 
 -10   0   2     5439.84     5312.82     72.54 o 
  -9   0   2     5970.50     5874.83     78.85 o 
  -8   0   2    11618.58    11598.24    136.88 o 
  -7   0   2     8265.16     8219.37    122.53 o 
  -6   0   2     4537.02     4587.22     78.28 o 
  -5   0   2    17082.67    17510.20    284.12 o 
  -4   0   2    12948.50    12807.83    208.10 o 
  -3   0   2    39149.19    40393.45    569.53 o 
  -2   0   2    27638.41    26306.41   1033.39 o 
  -1   0   2    16805.30    16808.82    468.89 o 
   0   0   2    19490.46    19344.95    535.83 o 
   1   0   2    45613.93    45305.58    638.06 o 
   2   0   2    10586.06    10473.24    170.04 o 
   3   0   2    20016.42    18885.49    485.15 o 
   4   0   2     7928.65     7745.80    116.72 o 
   5   0   2     7553.48     7434.67    195.23 o 
   6   0   2     9960.37    10149.90    131.55 o 
   7   0   2     5700.62     5951.57     69.42 o 
   8   0   2     4535.99     4687.38     67.58 o 
   9   0   2     5715.77     5805.94     82.53 o 
  10   0   2     3179.13     3223.75     49.63 o 
  11   0   2     1799.73     1814.46     36.29 o 
 -13   1   2       31.52       24.91      8.99 o 
 -12   1   2       14.49       19.92      6.32 o 
 -11   1   2       64.29       62.90      6.24 o 
 -10   1   2        3.94       14.99      4.73 o 
  -9   1   2        1.24        3.54      3.76 o 
  -8   1   2        7.71        5.71      3.29 o 
  -7   1   2      375.14      375.51      7.81 o 
  -6   1   2      113.71      119.50      5.04 o 
  -5   1   2      366.55      365.93      7.79 o 
  -3   1   2     2868.48     2942.37     37.10 o 
   0   1   2        0.27       -1.68      1.68 o 
   1   1   2     3102.60     3237.85     47.73 o 
   2   1   2       58.55       70.07      4.36 o 
   3   1   2      344.86      331.26      6.95 o 
   4   1   2      312.52      313.58      7.47 o 
   5   1   2      371.86      346.69     10.54 o 
   6   1   2       93.18       94.61      5.99 o 
   7   1   2        9.71       10.82      4.29 o 
   8   1   2        0.50       -1.24      4.23 o 
   9   1   2       39.10       33.87      5.43 o 
  10   1   2       55.88       67.00      6.11 o 
  11   1   2       49.17       42.34      6.52 o 
 -13   2   2     1962.71     1998.21     30.31 o 
 -12   2   2     3510.18     3534.70     43.83 o 
 -11   2   2     3141.68     3104.23     36.76 o 
 -10   2   2     4241.41     4160.02     43.89 o 
  -9   2   2     5949.39     5899.38     56.56 o 
  -8   2   2     5209.18     5210.04     51.38 o 
  -7   2   2     8992.24     8852.02     82.44 o 
  -6   2   2    10669.04    10301.65    107.91 o 
  -5   2   2    13935.00    13702.10    157.47 o 
  -4   2   2    24551.25    24729.93    309.95 o 
  -3   2   2    29600.04    30260.13    383.81 o 
  -2   2   2    10353.53    10282.89    143.38 o 
  -1   2   2    21259.61    20478.86    331.97 o 
   0   2   2     8179.31     8089.68    131.17 o 
   1   2   2    21262.10    21375.67    245.28 o 
   2   2   2    23282.44    23367.83    268.10 o 
   3   2   2    17480.92    17697.42    209.76 o 
   4   2   2    12042.21    12054.78    129.54 o 
   5   2   2    11867.09    11829.68    132.31 o 
   6   2   2     4900.95     4774.14     51.94 o 
   7   2   2     5159.91     5194.83     49.37 o 
   8   2   2     4257.72     4414.98     45.34 o 
   9   2   2     3295.70     3386.26     38.71 o 
  10   2   2     3729.96     3739.43     44.37 o 
  11   2   2     2309.39     2324.77     32.24 o 
 -13   3   2       22.53       12.90     13.05 o 
 -12   3   2        3.86       -6.37      6.37 o 
 -11   3   2       48.35       55.40      6.94 o 
 -10   3   2        5.40       19.36      5.30 o 
  -9   3   2       68.72       75.44      5.35 o 
  -8   3   2      160.69      157.61      5.72 o 
  -7   3   2      146.14      133.21      4.73 o 
  -6   3   2       75.29       69.06      4.28 o 
  -5   3   2      556.47      568.85     10.69 o 
  -4   3   2      165.52      176.89      5.33 o 
  -3   3   2      121.55      118.37      3.61 o 
  -2   3   2      954.92      985.38     13.92 o 
  -1   3   2        1.44       -1.61      1.61 o 
   0   3   2      459.98      493.76      7.77 o 
   1   3   2        3.18       -0.98      1.92 o 
   2   3   2      100.95       90.76      3.32 o 
   3   3   2      179.43      171.64      5.55 o 
   4   3   2       14.46        8.24      3.32 o 
   5   3   2        2.72        1.93      3.05 o 
   6   3   2       74.99       82.37      4.35 o 
   7   3   2       33.43       25.77      5.63 o 
   8   3   2      108.54      114.65      6.12 o 
   9   3   2        6.27        3.75      5.35 o 
  10   3   2       11.95       13.42      6.25 o 
  11   3   2      101.04       94.86      9.25 o 
 -13   4   2     1586.63     1614.25     32.95 o 
 -12   4   2     2150.98     2220.83     30.97 o 
 -11   4   2     3163.66     3224.20     38.19 o 
 -10   4   2     4497.17     4563.10     48.60 o 
  -9   4   2     5928.77     5902.45     60.51 o 
  -8   4   2     5511.68     5438.78     61.17 o 
  -7   4   2     7288.60     7378.73     66.43 o 
  -6   4   2     9423.43     9616.29     99.93 o 
  -5   4   2     9821.10    10038.61    178.69 o 
  -4   4   2    10820.52    10848.74    138.41 o 
  -3   4   2    12765.92    12758.89    162.02 o 
  -2   4   2    16115.48    16338.61    189.16 o 
  -1   4   2    23632.13    23586.66    297.99 o 
   0   4   2    16579.72    16830.43    194.68 o 
   1   4   2    13224.74    13397.31    155.57 o 
   2   4   2    12305.01    12378.93    148.37 o 
   3   4   2    10644.63    10841.64    132.50 o 
   4   4   2     8922.13     8906.39     79.32 o 
   5   4   2     7145.09     7143.02     80.98 o 
   6   4   2     5520.62     5489.37     55.44 o 
   7   4   2     6042.91     5998.00     62.71 o 
   8   4   2     4918.60     4827.23     51.59 o 
   9   4   2     3238.44     3263.00     39.59 o 
  10   4   2     2359.23     2367.40     32.92 o 
  11   4   2     1752.44     1758.06     57.22 o 
 -12   5   2        2.54       11.70      8.34 o 
 -11   5   2       42.94       39.25      7.14 o 
 -10   5   2       67.97       66.76      6.97 o 
  -9   5   2       19.40       12.38      5.45 o 
  -8   5   2       24.77       21.62      4.44 o 
  -7   5   2        3.33       14.73      3.51 o 
  -6   5   2       62.46       70.72      4.29 o 
  -5   5   2      252.57      262.39      6.20 o 
  -4   5   2       88.37       73.79      3.90 o 
  -3   5   2       17.12       16.32      2.97 o 
  -2   5   2      934.10      906.37     13.87 o 
  -1   5   2       95.62       99.89      3.51 o 
   0   5   2      550.27      540.25      8.61 o 
   1   5   2       19.67       15.44      3.02 o 
   2   5   2      193.52      181.88      5.74 o 
   3   5   2        0.00       -2.68      2.68 o 
   4   5   2      129.45      130.18      4.29 o 
   5   5   2       46.88       47.09      3.99 o 
   6   5   2        6.95        3.38      4.37 o 
   7   5   2       52.78       50.76      5.05 o 
   8   5   2      167.40      167.44      7.16 o 
   9   5   2        3.48        6.52      6.00 o 
  10   5   2        0.39       -4.93      8.61 o 
  11   5   2       12.81        0.65      7.95 o 
 -12   6   2     1533.96     1537.55     32.52 o 
 -11   6   2     2923.00     2967.33     41.63 o 
 -10   6   2     3284.54     3264.21     52.77 o 
  -9   6   2     3104.03     3043.74     38.60 o 
  -8   6   2     5050.35     5113.61     50.12 o 
  -7   6   2     5614.33     5721.59     55.25 o 
  -6   6   2     7836.84     7836.70     78.22 o 
  -5   6   2    11267.36    11072.37    116.78 o 
  -4   6   2     6477.38     6483.16     71.58 o 
  -3   6   2     6616.41     6678.03     70.33 o 
  -2   6   2    14810.08    14826.09    175.95 o 
  -1   6   2     9477.67     9556.56    114.27 o 
   0   6   2    13787.70    13857.15    164.82 o 
   1   6   2     9139.43     9219.42     97.97 o 
   2   6   2     6305.62     6420.98     60.65 o 
   3   6   2    10140.83    10170.83    101.11 o 
   4   6   2     8282.74     8303.86     75.47 o 
   5   6   2     4576.95     4509.42     45.56 o 
   6   6   2     6164.07     6075.18     94.46 o 
   7   6   2     3960.83     3915.61     43.75 o 
   8   6   2     3266.85     3161.32     45.94 o 
   9   6   2     2794.32     2810.35     37.75 o 
  10   6   2     1421.43     1482.54     32.75 o 
 -11   7   2       11.44       18.24      8.18 o 
 -10   7   2       13.45        4.60      6.83 o 
  -9   7   2       37.76       53.32      6.69 o 
  -8   7   2       65.64       76.64      5.99 o 
  -7   7   2      168.16      193.89      6.26 o 
  -6   7   2       30.89       33.13      3.63 o 
  -5   7   2       10.58        5.80      2.97 o 
  -4   7   2       21.45       25.20      4.00 o 
  -3   7   2      121.17      119.74      4.14 o 
  -2   7   2       91.85       93.43      3.54 o 
  -1   7   2        2.33        0.34      2.47 o 
   0   7   2      312.88      315.12      6.55 o 
   1   7   2      185.20      181.31      4.70 o 
   2   7   2       40.77       39.52      3.17 o 
   3   7   2       74.74       78.41      3.63 o 
   4   7   2       30.29       32.57      3.40 o 
   5   7   2      153.60      150.60      5.62 o 
   6   7   2        8.50        4.67      4.69 o 
   7   7   2       85.94       86.87      6.89 o 
   8   7   2        5.36       -2.72      6.31 o 
   9   7   2       13.25       28.72      7.71 o 
  10   7   2        5.27        7.30      9.16 o 
 -11   8   2     1825.00     1823.25     37.44 o 
 -10   8   2     2106.39     2052.24     33.45 o 
  -9   8   2     3130.29     3121.26     40.01 o 
  -8   8   2     3012.69     3049.96     35.66 o 
  -7   8   2     5097.54     5113.02     52.67 o 
  -6   8   2     6586.44     6613.72     66.14 o 
  -5   8   2     4282.47     4195.07     43.05 o 
  -4   8   2     6993.88     6878.04     67.73 o 
  -3   8   2     5220.79     5168.73     55.11 o 
  -2   8   2     6328.51     6350.07     59.95 o 
  -1   8   2     9458.82     9543.63     88.60 o 
   0   8   2     8226.85     8273.28     82.10 o 
   1   8   2     5372.57     5327.33     50.88 o 
   2   8   2     7733.54     7668.60     69.73 o 
   3   8   2     3856.80     3820.57     35.00 o 
   4   8   2     5343.18     5375.41     52.59 o 
   5   8   2     5318.48     5266.49     54.20 o 
   6   8   2     3619.32     3537.20     51.84 o 
   7   8   2     3413.22     3354.56     43.11 o 
   8   8   2     2664.73     2607.76     36.15 o 
   9   8   2     1524.80     1493.51     29.42 o 
 -10   9   2        1.50       -2.46      8.11 o 
  -9   9   2        0.09       -6.49      6.49 o 
  -8   9   2        0.00       -5.58      5.58 o 
  -7   9   2        1.07        4.04      5.30 o 
  -6   9   2       24.20       15.13      4.35 o 
  -5   9   2       51.22       49.40      4.51 o 
  -4   9   2       41.84       46.64      4.15 o 
  -3   9   2      122.78      122.61      4.74 o 
  -2   9   2       43.27       43.11      3.72 o 
  -1   9   2        1.25        6.44      3.26 o 
   0   9   2        3.24       10.97      3.28 o 
   1   9   2      111.42      111.15      4.86 o 
   2   9   2        7.30        5.46      3.99 o 
   3   9   2       33.78       31.63      3.99 o 
   4   9   2       36.37       36.11      4.70 o 
   5   9   2        3.02        2.41      4.68 o 
   6   9   2       22.71       19.52      5.77 o 
   7   9   2        0.02       -0.12      6.54 o 
   8   9   2        0.44       -3.45      8.83 o 
  -9  10   2     2163.92     2200.76     32.23 o 
  -8  10   2     3474.43     3500.56     43.77 o 
  -7  10   2     3412.45     3390.15     41.86 o 
  -6  10   2     3364.05     3312.37     40.37 o 
  -5  10   2     3086.29     3055.35     33.47 o 
  -4  10   2     3793.43     3794.29     37.59 o 
  -3  10   2     4224.25     4150.37     43.03 o 
  -2  10   2     5263.10     5219.34     52.84 o 
  -1  10   2     4509.00     4495.73     46.05 o 
   0  10   2     6159.74     6135.91     61.44 o 
   1  10   2     5173.23     5173.86     56.20 o 
   2  10   2     3900.32     3923.85     43.97 o 
   3  10   2     2640.58     2627.89     30.64 o 
   4  10   2     3093.90     3096.34     34.28 o 
   5  10   2     3253.51     3259.72     38.65 o 
   6  10   2     3672.66     3710.55     43.85 o 
   7  10   2     2457.31     2419.16     35.92 o 
   8  10   2     1672.90     1682.12     32.17 o 
  -8  11   2       51.94       35.45      9.07 o 
  -7  11   2        4.19        3.66      6.18 o 
  -6  11   2        5.69        3.55      5.62 o 
  -5  11   2       14.28       12.66      4.96 o 
  -4  11   2       14.53       23.61      4.63 o 
  -3  11   2        1.15       -1.73      4.11 o 
  -2  11   2        2.28       -3.29      4.02 o 
  -1  11   2        0.46        5.88      4.07 o 
   0  11   2        2.53       -0.21      4.04 o 
   1  11   2        2.80        5.91      4.23 o 
   2  11   2        0.34        3.92      4.73 o 
   3  11   2       10.39        7.52      5.42 o 
   4  11   2        0.01       -2.47      5.25 o 
   5  11   2        1.80       -5.78      5.78 o 
   6  11   2       20.59       21.13      7.32 o 
  -7  12   2     2155.31     2222.92     35.72 o 
  -6  12   2     2224.09     2297.33     30.80 o 
  -5  12   2     2920.04     2982.30     34.93 o 
  -4  12   2     3202.07     3195.50     39.46 o 
  -3  12   2     3220.66     3192.32     39.17 o 
  -2  12   2     3074.11     3076.39     37.84 o 
  -1  12   2     2015.65     1987.73     26.59 o 
   0  12   2     2916.83     2885.22     35.82 o 
   1  12   2     3356.17     3332.52     40.63 o 
   2  12   2     2867.16     2827.00     35.59 o 
   3  12   2     2815.70     2880.27     39.57 o 
   4  12   2     2502.75     2510.35     35.92 o 
   5  12   2     2277.47     2327.68     37.63 o 
  -5  13   2        4.94        1.00      7.44 o 
  -4  13   2       48.36       43.57      7.78 o 
  -3  13   2        0.23        4.88      9.69 o 
  -2  13   2       40.90       46.10      6.16 o 
  -1  13   2       21.38       21.50      5.74 o 
   0  13   2       12.60        5.68      5.61 o 
   1  13   2       13.70       20.21      6.35 o 
   2  13   2      106.20      115.08      8.82 o 
   3  13   2       11.00        9.39      8.23 o 
 -13   1   3     1873.32     1833.37     25.16 o 
 -12   1   3     2871.29     2825.86     34.37 o 
 -11   1   3     4106.44     4033.63     45.63 o 
 -10   1   3     2486.63     2488.66     29.98 o 
  -9   1   3     4651.96     4607.77     47.73 o 
  -8   1   3     3744.33     3719.71     36.14 o 
  -7   1   3     8363.82     8461.54    108.77 o 
  -6   1   3     8380.58     8356.50     87.70 o 
  -5   1   3     8232.62     8141.42     94.53 o 
  -4   1   3     8614.20     8445.30    135.15 o 
  -3   1   3    16130.70    16305.21    244.04 o 
  -2   1   3     6793.16     6892.00    181.68 o 
  -1   1   3    11777.97    11496.24    229.85 o 
   0   1   3    12104.34    12103.95    171.49 o 
   1   1   3    12716.51    12961.96    150.27 o 
   2   1   3    16115.03    15924.30    266.25 o 
   3   1   3     4925.76     5077.11     62.24 o 
   4   1   3     4341.34     4461.88     49.59 o 
   5   1   3     4782.09     4697.79     60.76 o 
   6   1   3     6230.62     6004.95     89.48 o 
   7   1   3     4127.67     4189.09     41.86 o 
   8   1   3     4172.52     4232.00     46.61 o 
   9   1   3     1634.37     1683.03     22.49 o 
  10   1   3     2235.37     2246.41     28.30 o 
  11   1   3     1313.76     1308.47     21.78 o 
 -13   2   3       36.08       33.77      7.22 o 
 -12   2   3        6.70        9.74      6.01 o 
 -11   2   3        1.49       -5.34      5.34 o 
 -10   2   3      194.91      192.96      7.02 o 
  -9   2   3        2.78        0.17      3.86 o 
  -8   2   3      369.58      375.81      7.68 o 
  -7   2   3       32.29       27.31      3.70 o 
  -6   2   3       33.98       31.56      3.46 o 
  -5   2   3        1.42       -1.74      2.64 o 
  -4   2   3      146.22      141.99      3.93 o 
  -3   2   3       10.76        9.63      3.01 o 
  -2   2   3       42.06       47.84      2.53 o 
  -1   2   3      764.06      751.22     14.15 o 
   0   2   3     3330.10     3533.92     58.47 o 
   1   2   3        0.06       -1.55      1.55 o 
   2   2   3       72.61       63.70      3.02 o 
   3   2   3       51.60       50.16      7.38 o 
   4   2   3       80.18       81.56      3.89 o 
   5   2   3       31.95       39.21      3.66 o 
   6   2   3      147.24      143.54      7.69 o 
   7   2   3      137.92      134.76      5.74 o 
   8   2   3        0.02        2.49      4.76 o 
   9   2   3       12.05        9.86      5.41 o 
  10   2   3        3.32       -1.62      7.60 o 
  11   2   3       15.00       10.64      8.57 o 
 -13   3   3     2455.78     2492.88     36.54 o 
 -12   3   3     1875.64     1890.69     25.74 o 
 -11   3   3     3099.52     3141.90     37.57 o 
 -10   3   3     3372.96     3362.61     37.15 o 
  -9   3   3     2761.09     2813.68     29.77 o 
  -8   3   3     4628.85     4543.44     43.18 o 
  -7   3   3     6674.32     6614.22     66.26 o 
  -6   3   3     5261.66     5321.00     61.36 o 
  -5   3   3    14576.28    14809.25    209.41 o 
  -4   3   3     8657.37     8886.31    113.40 o 
  -3   3   3     6158.21     6223.32     72.26 o 
  -2   3   3    11656.13    11556.27    161.14 o 
  -1   3   3     5931.06     5910.85     96.54 o 
   0   3   3     8698.77     8779.37    142.56 o 
   1   3   3    13969.68    14036.08    177.76 o 
   2   3   3     6351.56     6463.97     72.15 o 
   3   3   3     8070.62     8181.56     95.44 o 
   4   3   3     8344.54     8443.39     75.12 o 
   5   3   3     2992.02     3030.04     29.33 o 
   6   3   3     5285.45     5203.16     67.45 o 
   7   3   3     3283.33     3198.13     36.99 o 
   8   3   3     2487.21     2458.96     30.92 o 
   9   3   3     2610.42     2596.09     33.26 o 
  10   3   3     1840.42     1859.13     25.89 o 
 -13   4   3      107.68      125.07     10.74 o 
 -12   4   3       28.37       30.41      7.34 o 
 -11   4   3       40.25       31.70      6.63 o 
 -10   4   3        2.43        7.29      6.01 o 
  -9   4   3        0.39       10.18      4.69 o 
  -8   4   3       14.34       14.02      3.91 o 
  -7   4   3       94.18      100.22      4.28 o 
  -6   4   3       55.54       49.91      3.57 o 
  -5   4   3      256.62      242.70      7.29 o 
  -4   4   3      933.20      948.62     14.56 o 
  -3   4   3      520.83      497.78      8.16 o 
  -2   4   3      153.23      138.23      5.15 o 
  -1   4   3      147.73      147.39      3.96 o 
   0   4   3        0.00       -2.11      2.11 o 
   1   4   3        9.63       14.10      3.96 o 
   2   4   3        4.73        4.65      3.20 o 
   3   4   3     1364.10     1316.07     15.67 o 
   4   4   3      383.36      397.99      7.17 o 
   5   4   3      138.72      145.96      5.91 o 
   6   4   3       33.69       29.32      4.30 o 
   7   4   3       26.68       19.97      4.90 o 
   8   4   3       91.41       95.50      7.52 o 
   9   4   3       44.62       48.35      6.27 o 
  10   4   3        2.47       -1.12      6.54 o 
 -13   5   3     1211.35     1247.99     25.78 o 
 -12   5   3     1702.90     1731.67     26.34 o 
 -11   5   3     1996.17     2049.01     29.40 o 
 -10   5   3     3408.47     3409.37     40.73 o 
  -9   5   3     5558.77     5509.21     53.94 o 
  -8   5   3     3941.64     3962.11     39.34 o 
  -7   5   3     3513.34     3609.28     40.03 o 
  -6   5   3     6211.24     6313.71     59.74 o 
  -5   5   3     4084.40     4087.95     54.04 o 
  -4   5   3     6950.60     6975.81     86.13 o 
  -3   5   3     7550.90     7719.59     92.59 o 
  -2   5   3     6452.06     6521.85     78.45 o 
  -1   5   3    13612.51    13907.41    176.31 o 
   0   5   3    10465.97    10738.98    120.79 o 
   1   5   3     3916.56     3968.32     45.82 o 
   2   5   3     5939.20     5907.59     59.72 o 
   3   5   3     4831.39     4838.75     44.27 o 
   4   5   3     4673.15     4627.63     42.95 o 
   5   5   3     5771.11     5738.23     56.87 o 
   6   5   3     2799.41     2737.66     38.96 o 
   7   5   3     3142.69     3065.99     34.80 o 
   8   5   3     3474.86     3443.59     41.49 o 
   9   5   3     2052.94     2072.97     28.01 o 
  10   5   3     1439.22     1429.16     34.72 o 
 -12   6   3       15.98        9.04      8.81 o 
 -11   6   3        5.15        3.45      8.40 o 
 -10   6   3       55.44       70.41      8.94 o 
  -9   6   3        1.73        6.20      4.87 o 
  -8   6   3       76.58       81.83      5.11 o 
  -7   6   3       24.31       27.31      4.24 o 
  -6   6   3      208.33      215.98      8.69 o 
  -5   6   3       23.74       24.89      3.09 o 
  -4   6   3      259.16      246.73      5.60 o 
  -3   6   3      194.75      194.98      4.74 o 
  -2   6   3        7.88        0.45      2.64 o 
  -1   6   3       11.70       15.40      2.75 o 
   0   6   3      553.75      541.39      7.91 o 
   1   6   3        1.54        0.06      2.45 o 
   2   6   3       13.98        7.70      2.53 o 
   3   6   3        1.58        3.80      2.78 o 
   4   6   3       30.03       31.90      3.72 o 
   5   6   3       34.55       32.29      4.28 o 
   6   6   3       20.52       18.83      4.88 o 
   7   6   3        3.76       -2.19      5.50 o 
   8   6   3        2.58       10.66      7.39 o 
   9   6   3        1.91        3.75      6.36 o 
  10   6   3        1.20        3.00      8.34 o 
 -12   7   3     1418.85     1504.17     29.61 o 
 -11   7   3     1436.50     1442.52     24.11 o 
 -10   7   3     2393.32     2359.14     32.63 o 
  -9   7   3     2685.22     2695.27     30.69 o 
  -8   7   3     3647.79     3666.12     39.51 o 
  -7   7   3     3028.65     3020.82     34.78 o 
  -6   7   3     4964.79     4943.04     53.41 o 
  -5   7   3     5200.95     5116.47     57.49 o 
  -4   7   3     6142.85     6091.97     61.05 o 
  -3   7   3     5031.87     5058.02     45.59 o 
  -2   7   3     5648.93     5714.62     57.34 o 
  -1   7   3     5298.64     5424.89     59.04 o 
   0   7   3     4799.98     4864.81     53.37 o 
   1   7   3     4082.36     4084.88     41.78 o 
   2   7   3     4345.34     4280.87     41.55 o 
   3   7   3     6042.98     5986.37     57.43 o 
   4   7   3     5590.83     5497.38     53.63 o 
   5   7   3     4240.03     4178.45     42.29 o 
   6   7   3     1925.24     1878.88     27.55 o 
   7   7   3     1883.91     1832.55     25.34 o 
   8   7   3     1488.45     1450.39     23.43 o 
   9   7   3     1965.98     1936.44     31.44 o 
 -11   8   3       56.56       61.33     16.40 o 
 -10   8   3       15.68        2.61      7.23 o 
  -9   8   3       31.10       29.86      6.15 o 
  -8   8   3       22.37       15.52      5.57 o 
  -7   8   3       48.75       48.27      5.12 o 
  -6   8   3       18.63       18.08      4.26 o 
  -5   8   3        3.62       -0.64      3.85 o 
  -4   8   3       22.20       26.50      5.34 o 
  -3   8   3       37.94       37.19      3.87 o 
  -2   8   3      161.30      166.66      4.69 o 
  -1   8   3        0.13       -2.21      2.86 o 
   0   8   3        9.92       11.07      3.28 o 
   1   8   3      230.62      239.28      6.09 o 
   2   8   3        8.80        7.82      3.16 o 
   3   8   3       57.07       52.12      4.11 o 
   4   8   3        0.75        0.69      3.92 o 
   5   8   3        1.66       -0.23      4.41 o 
   6   8   3       27.11       23.11      5.87 o 
   7   8   3        4.58       -1.07      6.36 o 
   8   8   3        1.03        8.91      7.65 o 
 -10   9   3     2451.54     2455.32     45.34 o 
  -9   9   3     2128.18     2103.95     35.35 o 
  -8   9   3     3684.95     3688.86     64.02 o 
  -7   9   3     2851.55     2820.81     35.49 o 
  -6   9   3     2071.11     2053.27     26.86 o 
  -5   9   3     2448.32     2398.79     28.56 o 
  -4   9   3     3277.39     3200.90     35.20 o 
  -3   9   3     3993.65     3982.97     40.79 o 
  -2   9   3     6765.47     6756.70     66.62 o 
  -1   9   3     4237.31     4258.07     43.31 o 
   0   9   3     3682.39     3706.85     43.82 o 
   1   9   3     4109.26     4104.18     48.26 o 
   2   9   3     2323.30     2295.39     26.00 o 
   3   9   3     3206.25     3188.60     34.97 o 
   4   9   3     2924.73     2906.76     32.35 o 
   5   9   3     2568.56     2586.05     32.42 o 
   6   9   3     2552.62     2509.73     33.88 o 
   7   9   3     2127.58     2082.23     30.09 o 
   8   9   3     1186.14     1137.42     24.65 o 
  -9  10   3        0.10       -0.50     15.97 o 
  -8  10   3       12.98       22.07      7.33 o 
  -7  10   3       39.67       38.16      6.99 o 
  -6  10   3        1.27       -5.04      5.04 o 
  -5  10   3        4.75        5.50      5.91 o 
  -4  10   3        6.02        7.16      4.31 o 
  -3  10   3       60.44       66.25      4.75 o 
  -2  10   3        3.60        6.57      3.86 o 
  -1  10   3       34.93       38.29      4.27 o 
   0  10   3       82.16       80.82      4.87 o 
   1  10   3       38.58       45.93      6.54 o 
   2  10   3       72.93       72.53      5.84 o 
   3  10   3        1.51        8.72      4.83 o 
   4  10   3        4.13        6.05      5.10 o 
   5  10   3       52.36       61.98      7.31 o 
   6  10   3       85.00       81.29      8.30 o 
   7  10   3       20.81       42.70     11.75 o 
  -8  11   3     1845.15     1943.11     44.05 o 
  -7  11   3     2267.83     2286.58     32.93 o 
  -6  11   3     2773.73     2765.46     37.71 o 
  -5  11   3     1664.30     1658.28     23.02 o 
  -4  11   3     2864.90     2877.07     35.46 o 
  -3  11   3     3712.02     3736.10     44.15 o 
  -2  11   3     2410.41     2396.66     30.11 o 
  -1  11   3     2523.24     2493.20     34.19 o 
   0  11   3     2111.46     2157.42     30.50 o 
   1  11   3     2213.27     2211.47     31.30 o 
   2  11   3     3477.38     3470.15     50.77 o 
   3  11   3     2556.74     2585.80     40.14 o 
   4  11   3     1799.38     1800.27     34.11 o 
   5  11   3     2451.65     2549.91     65.71 o 
   6  11   3     1457.66     1493.52     33.97 o 
  -7  12   3       74.98       82.67     12.37 o 
  -6  12   3       16.37       37.62      8.87 o 
  -5  12   3       13.98        9.61      6.51 o 
  -4  12   3       11.92        9.70      6.35 o 
  -3  12   3      103.94      107.48      7.21 o 
  -2  12   3        6.27        5.94      5.67 o 
  -1  12   3       42.26       54.52      6.14 o 
   0  12   3        1.00       -5.12      5.12 o 
   1  12   3        0.52       -4.35      5.37 o 
   2  12   3        4.12       -1.80      6.36 o 
   3  12   3       35.78       27.06      9.08 o 
   4  12   3        0.82       -4.44     12.10 o 
  -5  13   3     1637.04     1686.35     33.62 o 
  -4  13   3     1615.54     1625.35     32.60 o 
  -3  13   3     1897.56     1900.92     32.12 o 
  -2  13   3     2110.44     2114.90     48.19 o 
  -1  13   3     1773.53     1828.60     31.11 o 
   0  13   3     1796.32     1818.01     31.12 o 
   1  13   3     2100.93     2036.87     44.07 o 
   2  13   3     1680.18     1704.21     38.98 o 
 -14   0   4     1300.55     1249.84     32.91 o 
 -13   0   4     2799.32     2747.91     48.01 o 
 -12   0   4     2704.04     2683.03     46.54 o 
 -11   0   4     4228.22     4125.81     65.71 o 
 -10   0   4     5880.37     5817.73     79.26 o 
  -9   0   4     4449.80     4394.32     60.81 o 
  -8   0   4     8621.45     8536.93    127.55 o 
  -7   0   4    13406.81    13370.28    196.22 o 
  -6   0   4     8762.91     8924.73    155.45 o 
  -5   0   4     7876.09     8148.14    116.44 o 
  -4   0   4    11520.08    11649.81    164.26 o 
  -3   0   4     8487.93     8762.41    171.17 o 
  -2   0   4    39913.43    41031.51   1129.97 o 
  -1   0   4    19401.47    19461.80    536.97 o 
   0   0   4    14567.57    15533.08    427.67 o 
   1   0   4    13505.91    13875.69    205.14 o 
   2   0   4     9386.90     9643.00    215.28 o 
   3   0   4     5288.60     5432.83    103.71 o 
   4   0   4     9718.29     9536.04    138.19 o 
   5   0   4     4691.16     4601.04     83.87 o 
   6   0   4     7916.91     7564.60    230.22 o 
   7   0   4     6216.33     6073.34     86.02 o 
   8   0   4     2442.99     2494.85     61.05 o 
   9   0   4     2173.74     2205.39     41.98 o 
  10   0   4     1745.55     1800.95     36.35 o 
 -14   1   4        3.15       -3.04      7.95 o 
 -13   1   4       10.37       -2.54      6.15 o 
 -12   1   4        4.89        3.31      5.76 o 
 -11   1   4      150.95      159.56      7.35 o 
 -10   1   4        0.04       -2.64      4.28 o 
  -9   1   4       61.55       65.76      4.55 o 
  -8   1   4       17.63       32.55      4.92 o 
  -7   1   4      247.23      242.35      6.74 o 
  -6   1   4        1.24        4.70      5.21 o 
  -5   1   4     1063.49     1061.23     16.52 o 
  -4   1   4      215.19      207.26      5.21 o 
  -3   1   4      111.66      117.23      3.03 o 
  -2   1   4      194.24      186.62      8.59 o 
  -1   1   4      331.45      352.82     13.53 o 
   0   1   4       57.28       52.04      3.26 o 
   1   1   4      150.97      153.43      3.84 o 
   2   1   4      412.60      423.95      7.52 o 
   3   1   4      274.57      264.15      8.20 o 
   4   1   4       13.86       17.21      3.99 o 
   5   1   4       23.08       16.85      5.00 o 
   6   1   4      159.43      162.90      5.98 o 
   7   1   4       20.14       21.01      4.76 o 
   8   1   4        1.57        0.59      5.20 o 
   9   1   4        3.37        7.91      6.07 o 
  10   1   4       63.28       53.33      7.43 o 
 -13   2   4     2613.69     2617.84     32.97 o 
 -12   2   4     3194.44     3206.14     38.20 o 
 -11   2   4     3691.55     3638.10     42.03 o 
 -10   2   4     3014.68     3014.96     33.40 o 
  -9   2   4     5170.69     5228.36     55.66 o 
  -8   2   4     7274.77     7170.63     71.56 o 
  -7   2   4     9077.18     8767.74     95.44 o 
  -6   2   4    16564.50    16372.89    192.97 o 
  -5   2   4     9738.05     9591.02    183.81 o 
  -4   2   4    11843.53    12074.27    151.82 o 
  -3   2   4    14005.15    14507.41    203.98 o 
  -2   2   4    13531.46    13835.53    241.05 o 
  -1   2   4    12114.16    12540.53    205.46 o 
   0   2   4    17709.21    18395.95    275.26 o 
   1   2   4     7939.89     8012.45    105.44 o 
   2   2   4    14614.60    14602.17    204.00 o 
   3   2   4     9529.82     9567.88     91.43 o 
   4   2   4     7149.23     7199.37     98.26 o 
   5   2   4     6948.13     6883.63     76.48 o 
   6   2   4     5290.11     5120.48     78.77 o 
   7   2   4     3208.00     3179.41     43.12 o 
   8   2   4     3030.80     3076.46     37.44 o 
   9   2   4     1987.92     2025.51     27.22 o 
  10   2   4     1949.83     1987.46     29.26 o 
 -13   3   4        0.03        9.14      6.72 o 
 -12   3   4       29.05       19.43      6.45 o 
 -11   3   4        4.65        3.23      5.95 o 
 -10   3   4        0.08        1.20      5.28 o 
  -9   3   4       11.30       12.33      4.80 o 
  -8   3   4      193.55      188.82      5.91 o 
  -7   3   4      118.09      122.06      4.27 o 
  -6   3   4      111.19      107.49      4.22 o 
  -5   3   4      232.14      254.41     11.07 o 
  -4   3   4      274.69      267.35      5.09 o 
  -3   3   4      667.01      667.01     11.44 o 
  -2   3   4      362.94      348.90     22.96 o 
  -1   3   4      405.20      379.23     10.35 o 
   0   3   4      172.97      164.18      5.56 o 
   1   3   4       32.66       28.62      2.94 o 
   2   3   4      111.94      112.78      4.63 o 
   3   3   4       37.22       41.87      3.13 o 
   4   3   4        4.14        9.02      3.09 o 
   5   3   4      214.45      222.48      6.91 o 
   6   3   4        5.57        2.99      4.33 o 
   7   3   4       13.40        2.22      5.80 o 
   8   3   4      179.48      180.30      7.71 o 
   9   3   4        8.75        4.28      6.95 o 
  10   3   4        0.45      -10.25     11.29 o 
 -13   4   4     2094.96     2190.26     34.39 o 
 -12   4   4     2580.71     2664.05     33.67 o 
 -11   4   4     3229.68     3287.73     39.48 o 
 -10   4   4     4354.13     4284.48     49.35 o 
  -9   4   4     6061.55     5980.66     65.10 o 
  -8   4   4     6791.04     6896.34     69.11 o 
  -7   4   4     5685.50     5817.00     58.18 o 
  -6   4   4     7767.62     7977.56     77.59 o 
  -5   4   4     8892.18     9038.80    103.09 o 
  -4   4   4    10981.66    10990.23    123.70 o 
  -3   4   4    11950.68    11968.07    144.47 o 
  -2   4   4    11390.35    11504.34    154.73 o 
  -1   4   4    13236.32    13460.83    180.77 o 
   0   4   4    14372.98    14465.25    161.85 o 
   1   4   4     8871.77     8927.95     95.14 o 
   2   4   4     7569.90     7633.68     71.96 o 
   3   4   4     6404.53     6526.08     66.16 o 
   4   4   4     6286.99     6313.95     60.56 o 
   5   4   4     6164.68     6235.14     60.24 o 
   6   4   4     4428.56     4426.70     59.06 o 
   7   4   4     3509.76     3417.26     38.13 o 
   8   4   4     3244.89     3223.41     39.09 o 
   9   4   4     2400.53     2448.55     32.00 o 
 -13   5   4        8.84       11.61      9.33 o 
 -12   5   4       15.44        4.65      7.96 o 
 -11   5   4       22.50       25.95      7.48 o 
 -10   5   4        8.73       12.41      6.15 o 
  -9   5   4        2.03        8.84      5.19 o 
  -8   5   4      368.07      356.26      8.94 o 
  -7   5   4       29.94       25.27      3.46 o 
  -6   5   4       14.72       13.76      3.06 o 
  -5   5   4       46.40       43.80      2.85 o 
  -4   5   4       46.56       49.24      2.77 o 
  -3   5   4       24.19       26.85      2.54 o 
  -2   5   4      217.35      217.31      5.02 o 
  -1   5   4      128.75      133.25      5.40 o 
   0   5   4       12.56       12.69      2.28 o 
   1   5   4        1.25        2.46      2.25 o 
   2   5   4       86.53       85.19      3.54 o 
   3   5   4      158.96      154.69      4.91 o 
   4   5   4       15.81       17.36      3.62 o 
   5   5   4        4.96        7.76      4.35 o 
   6   5   4        4.13       -2.18      4.83 o 
   7   5   4       17.11       10.13      5.97 o 
   8   5   4       34.23       33.76      5.97 o 
   9   5   4       63.90       79.08      9.04 o 
 -12   6   4     2119.26     2146.60     37.64 o 
 -11   6   4     2180.38     2148.00     31.68 o 
 -10   6   4     4339.03     4298.31     49.89 o 
  -9   6   4     3982.08     4038.13     46.06 o 
  -8   6   4     4781.18     4825.62     53.06 o 
  -7   6   4     5427.25     5446.89     58.32 o 
  -6   6   4     4412.12     4391.45     50.35 o 
  -5   6   4    10171.39    10152.72     98.90 o 
  -4   6   4    10745.97    10658.44     98.81 o 
  -3   6   4     6665.71     6732.33     63.55 o 
  -2   6   4     7834.63     7864.51     74.96 o 
  -1   6   4     7709.80     7832.60     83.76 o 
   0   6   4     6533.34     6583.00     67.33 o 
   1   6   4    10809.59    10778.11    100.71 o 
   2   6   4     5450.25     5401.41     52.08 o 
   3   6   4     6181.67     6069.50     62.31 o 
   4   6   4     6755.38     6682.82     68.08 o 
   5   6   4     3808.06     3742.95     46.17 o 
   6   6   4     2895.87     2877.93     40.68 o 
   7   6   4     2832.26     2814.59     32.84 o 
   8   6   4     2142.36     2076.66     37.71 o 
   9   6   4     2638.57     2709.86     45.29 o 
 -12   7   4        1.63       -0.58     11.35 o 
 -11   7   4       38.34       34.87      8.57 o 
 -10   7   4       48.80       48.28      7.01 o 
  -9   7   4       17.79       15.26      5.61 o 
  -8   7   4       47.93       45.05      5.66 o 
  -7   7   4        1.71        7.32      4.37 o 
  -6   7   4       21.96       23.23      3.81 o 
  -5   7   4       80.81       83.87      3.96 o 
  -4   7   4       81.24       76.50      3.47 o 
  -3   7   4       29.65       27.14      2.91 o 
  -2   7   4        2.18        1.36      2.45 o 
  -1   7   4      316.55      306.33      7.69 o 
   0   7   4      131.79      135.21      4.39 o 
   1   7   4       68.82       71.04      3.92 o 
   2   7   4       20.42       19.53      3.43 o 
   3   7   4        2.37        1.82      3.83 o 
   4   7   4       30.85       22.14      4.89 o 
   5   7   4       18.35        8.41      5.35 o 
   6   7   4      127.24      122.39      7.34 o 
   7   7   4       25.25       18.23      6.68 o 
   8   7   4        0.01        1.75      9.03 o 
 -11   8   4     2393.55     2454.35     46.34 o 
 -10   8   4     2626.99     2615.46     38.15 o 
  -9   8   4     3707.34     3721.21     43.47 o 
  -8   8   4     3183.15     3129.82     41.12 o 
  -7   8   4     3090.27     3061.27     38.01 o 
  -6   8   4     5186.38     5009.98     57.21 o 
  -5   8   4     5635.15     5601.87     62.99 o 
  -4   8   4     5922.56     5908.08     59.79 o 
  -3   8   4     8367.25     8462.74     83.87 o 
  -2   8   4     3815.14     3870.08     42.13 o 
  -1   8   4     5516.13     5564.85     63.78 o 
   0   8   4     5586.01     5558.22     65.69 o 
   1   8   4     5012.65     4991.82     59.70 o 
   2   8   4     5816.09     5754.19     68.16 o 
   3   8   4     5710.42     5656.10     62.82 o 
   4   8   4     2917.64     2863.12     34.97 o 
   5   8   4     3594.12     3508.35     42.35 o 
   6   8   4     2162.21     2140.82     28.90 o 
   7   8   4     1939.88     1907.17     32.17 o 
   8   8   4     2451.38     2420.62     42.40 o 
 -10   9   4        8.42       14.80      8.99 o 
  -9   9   4        2.91        3.10      6.78 o 
  -8   9   4        9.60       11.58      7.07 o 
  -7   9   4       34.87       26.03      5.42 o 
  -6   9   4       13.28       15.23      4.72 o 
  -5   9   4      104.69      105.91      5.58 o 
  -4   9   4       36.11       43.26      4.32 o 
  -3   9   4        1.10       -0.06      3.62 o 
  -2   9   4        7.81        5.45      3.64 o 
  -1   9   4        0.06        0.09      3.52 o 
   0   9   4        5.97        5.18      4.11 o 
   1   9   4       16.35        9.25      4.59 o 
   2   9   4       40.35       42.30      5.53 o 
   3   9   4       56.79       57.80      5.75 o 
   4   9   4        3.66        0.39      5.21 o 
   5   9   4       13.56       12.80      6.08 o 
   6   9   4        1.04       10.66      7.32 o 
   7   9   4        0.01        4.96     10.40 o 
  -9  10   4     2182.31     2169.06     36.31 o 
  -8  10   4     2444.62     2374.68     34.33 o 
  -7  10   4     3012.85     2971.85     40.39 o 
  -6  10   4     2831.13     2774.28     37.68 o 
  -5  10   4     3552.43     3549.26     46.05 o 
  -4  10   4     3532.39     3436.79     44.42 o 
  -3  10   4     4785.05     4814.24     52.74 o 
  -2  10   4     4651.33     4661.60     51.21 o 
  -1  10   4     4088.68     4091.19     48.90 o 
   0  10   4     2925.75     2906.02     39.45 o 
   1  10   4     4066.03     3988.83     57.98 o 
   2  10   4     3680.75     3667.04     54.21 o 
   3  10   4     3380.09     3417.12     52.06 o 
   4  10   4     2311.90     2270.49     40.21 o 
   5  10   4     2010.19     1947.59     41.63 o 
   6  10   4     2045.11     1984.98     35.96 o 
  -8  11   4        0.00       -6.92      9.09 o 
  -7  11   4       21.56       31.88      6.68 o 
  -6  11   4        6.92        3.31      5.75 o 
  -5  11   4       24.34       11.04      5.57 o 
  -4  11   4       22.66       19.08      5.41 o 
  -3  11   4       32.09       25.24      5.34 o 
  -2  11   4       27.05       19.97      5.40 o 
  -1  11   4        0.00       -2.72      4.84 o 
   0  11   4       45.72       47.47      5.76 o 
   1  11   4       48.13       40.53      6.38 o 
   2  11   4        4.46       -5.18      6.31 o 
   3  11   4        5.64        1.69      6.99 o 
   4  11   4       30.28       16.95     12.77 o 
   5  11   4       25.90       45.38     10.77 o 
  -7  12   4     2663.14     2758.11     56.63 o 
  -6  12   4     2475.97     2442.59     73.89 o 
  -5  12   4     2754.81     2838.15     42.91 o 
  -4  12   4     2566.46     2538.21     38.88 o 
  -3  12   4     2523.16     2509.72     35.17 o 
  -2  12   4     2835.65     2822.21     38.63 o 
  -1  12   4     2303.96     2337.15     33.03 o 
   0  12   4     1862.29     1808.62     27.25 o 
   1  12   4     2859.78     2852.32     39.30 o 
   2  12   4     2801.72     2770.62     48.34 o 
   3  12   4     2617.52     2589.98     66.73 o 
  -4  13   4       61.21       38.41     10.33 o 
  -3  13   4       12.95       13.68      9.59 o 
  -2  13   4       22.25       22.64      9.67 o 
  -1  13   4        1.95       -3.26      9.24 o 
   0  13   4        8.91        7.53      9.43 o 
 -14   1   5     1921.49     1954.18     31.05 o 
 -13   1   5     1208.71     1208.78     18.93 o 
 -12   1   5     2132.92     2124.00     27.30 o 
 -11   1   5     2984.00     2988.24     33.56 o 
 -10   1   5     4607.51     4585.35     48.19 o 
  -9   1   5     4150.44     4168.53     46.65 o 
  -8   1   5     6017.46     5968.07     64.22 o 
  -7   1   5     3816.18     3778.32     41.55 o 
  -6   1   5     7954.53     7827.89    102.82 o 
  -5   1   5     5020.72     5040.40     54.89 o 
  -4   1   5     6216.87     6332.43     75.32 o 
  -3   1   5    10268.78    10239.39    194.60 o 
  -2   1   5    12405.67    12858.42    235.81 o 
  -1   1   5     8301.52     8361.28    126.38 o 
   0   1   5     6482.65     6573.24    104.63 o 
   1   1   5     3940.96     3999.79     52.62 o 
   2   1   5     5452.40     5521.34     58.12 o 
   3   1   5     8462.76     8577.79     87.92 o 
   4   1   5     4018.96     4071.90     57.09 o 
   5   1   5     4393.60     4314.10     52.65 o 
   6   1   5     2541.28     2431.61     51.04 o 
   7   1   5     2759.82     2698.14     30.51 o 
   8   1   5     1986.31     2070.45     28.30 o 
   9   1   5     1993.46     2024.69     29.26 o 
 -13   2   5       12.08       18.02      6.60 o 
 -12   2   5        0.17        1.30      6.51 o 
 -11   2   5       27.32       36.04      6.18 o 
 -10   2   5        7.44        6.74      4.93 o 
  -9   2   5       94.81       93.71      7.20 o 
  -8   2   5       72.07       77.17      4.90 o 
  -7   2   5       23.16       24.00      3.82 o 
  -6   2   5      166.42      160.47      4.46 o 
  -5   2   5       99.93      100.89      3.25 o 
  -4   2   5      140.24      144.67      6.72 o 
  -3   2   5       96.94       98.31      4.38 o 
  -2   2   5       74.67       79.06      4.82 o 
  -1   2   5      399.95      391.83      8.94 o 
   0   2   5      104.99       98.98      5.49 o 
   1   2   5      615.41      614.43     13.26 o 
   2   2   5        8.38       11.35      2.84 o 
   3   2   5      117.33      121.23      5.07 o 
   4   2   5      103.82       96.41      4.65 o 
   5   2   5      115.20      114.05      5.10 o 
   6   2   5       22.21       23.49      5.22 o 
   7   2   5        4.92        0.92      6.12 o 
   8   2   5        2.10        7.63      6.93 o 
   9   2   5       26.64       31.40      7.02 o 
 -13   3   5     2027.79     2084.84     30.30 o 
 -12   3   5     2346.76     2322.32     32.39 o 
 -11   3   5     1767.10     1773.02     24.50 o 
 -10   3   5     4042.92     4056.45     43.75 o 
  -9   3   5     3314.22     3256.90     35.43 o 
  -8   3   5     4461.85     4439.19     45.58 o 
  -7   3   5     6858.76     6809.17     89.00 o 
  -6   3   5     4824.55     4873.01     55.60 o 
  -5   3   5     6144.26     6147.94     73.73 o 
  -4   3   5    10397.85    10395.28    166.00 o 
  -3   3   5     4585.06     4600.22     75.53 o 
  -2   3   5     7883.07     7917.60    115.93 o 
  -1   3   5     7437.12     7488.10    123.79 o 
   0   3   5     3722.66     3804.73     64.84 o 
   1   3   5     8413.44     8427.55     85.97 o 
   2   3   5     5875.33     5723.98     74.44 o 
   3   3   5     4576.20     4550.61     45.37 o 
   4   3   5     5819.73     5827.74     57.79 o 
   5   3   5     3401.99     3403.11     38.03 o 
   6   3   5     2036.68     2008.62     47.32 o 
   7   3   5     2788.90     2692.42     43.96 o 
   8   3   5     1390.69     1389.29     23.24 o 
   9   3   5     1941.58     1982.42     32.97 o 
 -13   4   5       42.42       54.09     10.43 o 
 -12   4   5      151.63      149.51      9.23 o 
 -11   4   5       15.92        4.93      6.43 o 
 -10   4   5        0.21       -5.47      5.47 o 
  -9   4   5        2.20        1.88      4.53 o 
  -8   4   5      271.11      279.58      7.85 o 
  -7   4   5        3.40        3.56      3.38 o 
  -6   4   5        3.79        2.10      2.79 o 
  -5   4   5       33.29       31.32      2.43 o 
  -4   4   5      292.09      286.22      6.87 o 
  -3   4   5      743.80      750.23     13.89 o 
  -2   4   5      511.51      492.63     10.61 o 
  -1   4   5       10.54        5.79      3.71 o 
   0   4   5      646.95      619.13     10.73 o 
   1   4   5        1.38        4.06      2.38 o 
   2   4   5      312.22      310.76      6.66 o 
   3   4   5       18.50       20.47      3.53 o 
   4   4   5       58.76       64.41      4.95 o 
   5   4   5       68.39       66.35      5.23 o 
   6   4   5       50.48       51.41      7.75 o 
   7   4   5        8.19       -0.30      8.20 o 
   8   4   5        3.49       -6.25      6.25 o 
   9   4   5       27.06       24.33      8.69 o 
 -13   5   5     1595.66     1616.80     31.54 o 
 -12   5   5     2232.78     2232.85     32.45 o 
 -11   5   5     2744.70     2647.57     33.83 o 
 -10   5   5     2320.88     2321.73     31.76 o 
  -9   5   5     4291.84     4327.91     45.98 o 
  -8   5   5     4668.64     4765.27     46.77 o 
  -7   5   5     3069.87     3144.13     35.04 o 
  -6   5   5     4166.71     4127.86     42.31 o 
  -5   5   5     5162.30     5057.61     57.51 o 
  -4   5   5     4982.89     4951.20     48.00 o 
  -3   5   5     8743.29     8578.43     91.40 o 
  -2   5   5     4821.07     4912.28     78.13 o 
  -1   5   5     5360.96     5279.90     75.03 o 
   0   5   5     8629.32     8581.38     92.93 o 
   1   5   5     4761.28     4817.29     49.16 o 
   2   5   5     3587.34     3617.79     38.15 o 
   3   5   5     3485.88     3508.40     37.54 o 
   4   5   5     2582.70     2613.35     29.56 o 
   5   5   5     3940.06     3939.04     45.66 o 
   6   5   5     3534.27     3518.79     44.96 o 
   7   5   5     1836.32     1747.10     25.94 o 
   8   5   5     2098.62     2100.50     40.82 o 
 -12   6   5       27.28       24.02     10.54 o 
 -11   6   5        0.25       -4.56      7.53 o 
 -10   6   5       14.73       15.53      5.99 o 
  -9   6   5        6.91        5.82      5.41 o 
  -8   6   5       11.34       10.23      4.44 o 
  -7   6   5        0.23        1.82      3.73 o 
  -6   6   5       26.78       31.51      3.39 o 
  -5   6   5       87.45       92.19      3.97 o 
  -4   6   5       75.19       79.60      4.22 o 
  -3   6   5        4.87        5.17      2.25 o 
  -2   6   5       21.09       26.23      2.64 o 
  -1   6   5        0.05       -0.30      2.45 o 
   0   6   5        2.62        4.65      2.85 o 
   1   6   5      201.49      204.67      6.39 o 
   2   6   5        5.42        6.02      3.42 o 
   3   6   5       38.87       43.67      4.32 o 
   4   6   5       30.68       29.89      4.98 o 
   5   6   5       81.78       74.45      6.00 o 
   6   6   5       14.73       11.04      5.65 o 
   7   6   5        5.86       10.21      6.06 o 
   8   6   5       26.66       28.51      8.48 o 
 -12   7   5     1797.36     1797.00     37.73 o 
 -11   7   5     1862.10     1858.70     28.46 o 
 -10   7   5     1464.91     1485.60     21.67 o 
  -9   7   5     2302.25     2331.94     29.00 o 
  -8   7   5     2885.54     2880.50     36.05 o 
  -7   7   5     4363.47     4252.86     49.78 o 
  -6   7   5     4226.83     4191.55     59.51 o 
  -5   7   5     5903.14     5891.39     59.66 o 
  -4   7   5     4541.37     4520.79     46.16 o 
  -3   7   5     3842.97     3853.58     38.21 o 
  -2   7   5     2613.32     2622.36     28.63 o 
  -1   7   5     3484.80     3459.80     39.55 o 
   0   7   5     5028.57     5018.71     59.54 o 
   1   7   5     5502.38     5414.00     70.23 o 
   2   7   5     4466.10     4336.11     48.64 o 
   3   7   5     2851.66     2755.99     33.21 o 
   4   7   5     2773.78     2737.16     33.58 o 
   5   7   5     2299.53     2294.15     29.57 o 
   6   7   5     2219.47     2220.88     42.30 o 
   7   7   5     1460.89     1405.95     26.33 o 
 -11   8   5        1.76       -9.13      9.95 o 
 -10   8   5       13.21        7.18      6.09 o 
  -9   8   5        0.68       -2.84      5.14 o 
  -8   8   5       40.84       42.46      6.66 o 
  -7   8   5       53.20       48.19      5.41 o 
  -6   8   5       14.45       10.99      4.22 o 
  -5   8   5      197.75      193.04      6.02 o 
  -4   8   5       21.92       23.39      3.70 o 
  -3   8   5        0.20       -1.57      3.22 o 
  -2   8   5        0.23        1.53      3.27 o 
  -1   8   5        1.26        4.83      3.47 o 
   0   8   5        3.37        8.92      3.93 o 
   1   8   5       15.67       15.80      4.44 o 
   2   8   5       79.90       79.55      6.04 o 
   3   8   5       37.34       32.92      5.17 o 
   4   8   5       70.71       81.88      6.21 o 
   5   8   5        4.57        5.34      5.55 o 
   6   8   5        0.03       -3.08      5.98 o 
   7   8   5        7.86        2.66      8.58 o 
 -10   9   5     2098.69     2083.22     39.66 o 
  -9   9   5     2027.26     2001.77     26.44 o 
  -8   9   5     1589.95     1570.14     22.96 o 
  -7   9   5     3237.05     3286.27     40.84 o 
  -6   9   5     2477.32     2456.75     33.22 o 
  -5   9   5     3156.91     3151.11     36.53 o 
  -4   9   5     3163.64     3144.50     36.27 o 
  -3   9   5     2654.38     2653.08     32.75 o 
  -2   9   5     3791.80     3825.89     46.72 o 
  -1   9   5     4318.40     4327.04     55.30 o 
   0   9   5     3030.07     3021.31     41.47 o 
   1   9   5     3403.08     3346.10     45.85 o 
   2   9   5     2579.43     2551.36     36.88 o 
   3   9   5     1534.84     1537.88     26.05 o 
   4   9   5     2171.65     2164.57     28.59 o 
   5   9   5     1529.17     1526.61     22.69 o 
   6   9   5     2183.45     2129.57     48.15 o 
  -9  10   5       67.75       80.11      9.29 o 
  -8  10   5        0.13       -5.81      5.81 o 
  -7  10   5       12.36       11.52      5.29 o 
  -6  10   5       22.03       18.14      5.46 o 
  -5  10   5       49.86       59.69      5.54 o 
  -4  10   5        6.76        4.64      4.80 o 
  -3  10   5       32.23       36.64      4.85 o 
  -2  10   5       30.07       32.69      4.63 o 
  -1  10   5      132.62      131.25      5.97 o 
   0  10   5       64.14       63.29      5.56 o 
   1  10   5        8.68        4.04      5.39 o 
   2  10   5        6.79        1.64      5.56 o 
   3  10   5       43.63       42.54      6.96 o 
   4  10   5        0.13       -7.08      7.08 o 
   5  10   5        8.26       -2.16      8.74 o 
  -8  11   5     1427.26     1432.55     26.67 o 
  -7  11   5     1944.40     1999.30     29.71 o 
  -6  11   5     3183.25     3189.20     42.77 o 
  -5  11   5     2656.36     2660.18     36.37 o 
  -4  11   5     1551.90     1549.03     23.62 o 
  -3  11   5     2299.33     2330.74     30.51 o 
  -2  11   5     2079.71     2050.82     27.50 o 
  -1  11   5     2086.71     2054.40     27.65 o 
   0  11   5     2582.43     2613.30     33.75 o 
   1  11   5     1745.07     1746.74     26.83 o 
   2  11   5     2410.82     2401.68     41.86 o 
   3  11   5     2409.28     2390.65     63.74 o 
  -6  12   5        0.57        3.34      7.59 o 
  -5  12   5        0.21       -1.62      6.96 o 
  -4  12   5        7.65        7.51      5.72 o 
  -3  12   5        0.23        1.22      5.39 o 
  -2  12   5       59.88       58.13      6.20 o 
  -1  12   5        8.26       -5.33      5.33 o 
   0  12   5        0.86        0.59      6.82 o 
   1  12   5        1.04       -6.87      6.87 o 
   2  12   5       19.34        4.37     10.05 o 
 -14   0   6     1605.03     1537.16     47.73 o 
 -13   0   6     1777.99     1750.76     40.32 o 
 -12   0   6     3402.17     3387.91     57.14 o 
 -11   0   6     3888.29     3841.85     62.95 o 
 -10   0   6     7480.83     7531.60    114.63 o 
  -9   0   6     6312.48     6439.41     97.96 o 
  -8   0   6     3059.60     3071.42     44.86 o 
  -7   0   6     6978.55     7025.49    104.70 o 
  -6   0   6     6798.97     6884.29     93.51 o 
  -5   0   6    10086.40    10108.61    148.95 o 
  -4   0   6    13010.04    12749.35    376.19 o 
  -3   0   6     9446.90     9518.76    335.82 o 
  -2   0   6     8669.91     8977.90    317.31 o 
  -1   0   6    16032.02    15552.17    337.53 o 
   0   0   6     4777.36     4853.72     76.02 o 
   1   0   6     8418.55     8365.33    116.38 o 
   2   0   6     6667.51     6860.65     89.27 o 
   3   0   6     5543.40     5749.00     92.79 o 
   4   0   6     5279.05     5373.03    135.15 o 
   5   0   6     3930.23     3839.20    103.00 o 
   6   0   6     2259.19     2145.64     57.82 o 
   7   0   6     4078.11     3986.13     70.16 o 
   8   0   6     2748.04     2841.23     63.16 o 
 -14   1   6        1.88       -5.57      8.93 o 
 -13   1   6       48.03       52.29      8.03 o 
 -12   1   6        0.83       -6.11      6.14 o 
 -11   1   6        6.49       -0.26      5.42 o 
 -10   1   6       44.05       49.82      5.55 o 
  -9   1   6       80.08       82.71      5.41 o 
  -8   1   6        4.90        7.79      3.50 o 
  -7   1   6       38.95       43.96      3.74 o 
  -6   1   6      205.01      198.90      4.65 o 
  -5   1   6      263.52      267.42      5.17 o 
  -4   1   6      271.17      275.50     10.63 o 
  -3   1   6       38.52       42.35      3.05 o 
  -2   1   6      169.93      169.63      5.31 o 
  -1   1   6      199.37      204.52      6.05 o 
   0   1   6      156.24      158.85      6.12 o 
   1   1   6       37.25       47.07      3.20 o 
   2   1   6      179.39      182.35      5.52 o 
   3   1   6       35.92       26.62      6.72 o 
   4   1   6      210.90      213.66     11.12 o 
   5   1   6        0.06        6.88      5.29 o 
   6   1   6        0.23        4.10      6.70 o 
   7   1   6        5.24        8.54      6.50 o 
   8   1   6       78.51       76.57      8.26 o 
 -13   2   6     2063.56     2069.65     29.71 o 
 -12   2   6     2614.96     2625.27     32.75 o 
 -11   2   6     3906.66     3868.17     44.91 o 
 -10   2   6     4063.11     3998.98     45.74 o 
  -9   2   6     4717.85     4595.17     51.16 o 
  -8   2   6     5886.03     5662.93     58.29 o 
  -7   2   6     6221.13     6202.62     62.69 o 
  -6   2   6     9330.49     9216.38     97.53 o 
  -5   2   6    13159.01    13044.58    181.73 o 
  -4   2   6     7192.31     7219.08     93.13 o 
  -3   2   6    10172.57    10323.84    152.21 o 
  -2   2   6     6644.08     6708.11     90.68 o 
  -1   2   6     6986.85     7046.37    117.01 o 
   0   2   6     8504.00     8512.86    110.36 o 
   1   2   6     8960.33     8989.28     92.97 o 
   2   2   6     6710.46     6702.26     65.70 o 
   3   2   6     8704.12     8689.82     89.50 o 
   4   2   6     3856.05     3830.08     56.06 o 
   5   2   6     3106.61     3056.40     40.98 o 
   6   2   6     2644.50     2538.12     58.14 o 
   7   2   6     2203.84     2122.59     39.49 o 
   8   2   6     2482.68     2532.05     38.80 o 
 -13   3   6       20.00       33.60     12.15 o 
 -12   3   6       18.14       19.05      6.46 o 
 -11   3   6      119.37      116.25      7.43 o 
 -10   3   6       39.29       50.71      5.92 o 
  -9   3   6      138.18      143.31      6.29 o 
  -8   3   6      152.23      164.77     10.59 o 
  -7   3   6      136.74      142.19      4.36 o 
  -6   3   6       22.49       25.66      4.02 o 
  -5   3   6      137.25      148.48      5.92 o 
  -4   3   6       57.52       54.58      4.20 o 
  -3   3   6        0.90        3.77      4.02 o 
  -2   3   6        9.17        5.40      3.13 o 
  -1   3   6       20.26       19.00      3.94 o 
   0   3   6       56.89       64.14      4.77 o 
   1   3   6        1.91       -2.62      2.62 o 
   2   3   6       27.76       32.10      3.40 o 
   3   3   6        3.18        5.67      3.46 o 
   4   3   6        0.27        4.23      4.18 o 
   5   3   6       34.87       28.33      5.73 o 
   6   3   6       92.57       81.83      7.38 o 
   7   3   6        6.89       10.61      6.95 o 
   8   3   6        0.10       -2.66      7.88 o 
 -13   4   6     2188.05     2201.49     43.80 o 
 -12   4   6     2828.93     2889.01     36.26 o 
 -11   4   6     3640.66     3552.28     42.22 o 
 -10   4   6     3690.09     3648.88     39.81 o 
  -9   4   6     4656.77     4718.12     48.84 o 
  -8   4   6     5780.84     5857.86     62.83 o 
  -7   4   6     5735.63     5774.97     62.42 o 
  -6   4   6     5336.44     5262.32     56.54 o 
  -5   4   6     6983.13     6948.62     80.74 o 
  -4   4   6     7733.19     7721.57    108.24 o 
  -3   4   6    10063.69    10090.38    140.40 o 
  -2   4   6     8505.59     8507.86    132.04 o 
  -1   4   6     7040.03     7059.79    104.51 o 
   0   4   6     7336.99     7269.10     95.80 o 
   1   4   6     6636.13     6686.11     65.67 o 
   2   4   6     5048.65     4925.12     58.80 o 
   3   4   6     4425.95     4317.87     52.81 o 
   4   4   6     3657.77     3699.61     40.16 o 
   5   4   6     3882.67     3891.09     42.61 o 
   6   4   6     3506.32     3462.76     49.26 o 
   7   4   6     2329.81     2265.57     40.55 o 
   8   4   6     1851.16     1813.14     31.22 o 
 -13   5   6       20.14       19.19     10.45 o 
 -12   5   6        3.49       -1.33      6.97 o 
 -11   5   6       18.57        1.88      6.26 o 
 -10   5   6        3.76       -1.31      5.09 o 
  -9   5   6       16.42       19.44      4.48 o 
  -8   5   6        8.07        4.26      3.84 o 
  -7   5   6      174.43      172.51      5.49 o 
  -6   5   6       10.16       11.09      2.74 o 
  -5   5   6       76.70       73.99      3.44 o 
  -4   5   6      101.61      106.01      4.92 o 
  -3   5   6      140.38      138.43      6.27 o 
  -2   5   6       12.30       11.35      4.35 o 
  -1   5   6        1.43        3.66      5.53 o 
   0   5   6       26.11       23.34      3.91 o 
   1   5   6      122.16      123.07      5.67 o 
   2   5   6        1.72        1.58      3.39 o 
   3   5   6       55.24       61.21      4.59 o 
   4   5   6        1.45        2.65      4.31 o 
   5   5   6      107.29      104.63      8.96 o 
   6   5   6       68.61       65.85      6.65 o 
   7   5   6        9.89       11.75      7.08 o 
 -12   6   6     2560.64     2554.77     51.73 o 
 -11   6   6     2014.41     1997.01     27.18 o 
 -10   6   6     2531.60     2612.56     32.13 o 
  -9   6   6     3890.62     3857.73     41.47 o 
  -8   6   6     4506.14     4610.48     50.50 o 
  -7   6   6     6875.41     6886.24     72.51 o 
  -6   6   6     4851.74     4852.42     49.53 o 
  -5   6   6     3941.48     3962.28     41.85 o 
  -4   6   6     7670.56     7645.16     83.64 o 
  -3   6   6     5544.79     5532.92     64.86 o 
  -2   6   6     6157.90     6078.98     84.84 o 
  -1   6   6     6411.24     6375.00     84.41 o 
   0   6   6     4923.48     4812.08     62.86 o 
   1   6   6     5626.48     5490.35     79.39 o 
   2   6   6     5426.52     5459.30     56.51 o 
   3   6   6     2489.90     2525.73     28.78 o 
   4   6   6     3962.61     4046.15     46.68 o 
   5   6   6     3336.24     3314.90     39.87 o 
   6   6   6     2502.23     2557.10     34.31 o 
   7   6   6     2028.92     1938.44     34.27 o 
 -12   7   6        4.70       -6.40     10.19 o 
 -11   7   6        0.07       -8.68      8.68 o 
 -10   7   6       46.84       51.53      6.16 o 
  -9   7   6       69.47       69.96      5.72 o 
  -8   7   6       15.70       20.42      4.54 o 
  -7   7   6       11.66       16.02      4.43 o 
  -6   7   6       45.65       44.72      3.72 o 
  -5   7   6        0.33       -2.87      2.87 o 
  -4   7   6        4.46        0.22      3.10 o 
  -3   7   6        9.20        7.04      3.11 o 
  -2   7   6      206.53      192.10      6.51 o 
  -1   7   6       23.12       23.93      4.03 o 
   0   7   6      112.03      114.69      6.45 o 
   1   7   6       43.60       45.16      4.69 o 
   2   7   6       12.07       10.89      5.09 o 
   3   7   6       28.92       31.36      5.05 o 
   4   7   6        3.77        6.40      5.07 o 
   5   7   6       32.03       41.17      8.05 o 
   6   7   6        0.11        3.30      7.13 o 
 -11   8   6     2161.52     2164.31     50.96 o 
 -10   8   6     1798.99     1878.62     25.36 o 
  -9   8   6     2773.12     2762.67     33.25 o 
  -8   8   6     4400.50     4347.72     51.95 o 
  -7   8   6     3582.21     3568.85     42.86 o 
  -6   8   6     4435.57     4464.34     49.48 o 
  -5   8   6     3962.71     3993.35     44.44 o 
  -4   8   6     3340.52     3383.82     37.95 o 
  -3   8   6     4694.77     4698.01     48.22 o 
  -2   8   6     5572.12     5626.96     57.61 o 
  -1   8   6     3695.78     3736.19     45.19 o 
   0   8   6     5599.06     5600.33     72.66 o 
   1   8   6     3125.04     3179.03     43.61 o 
   2   8   6     2974.49     3042.79     42.56 o 
   3   8   6     3123.90     3147.86     63.34 o 
   4   8   6     2639.33     2732.06     40.75 o 
   5   8   6     2381.93     2420.54     31.47 o 
 -10   9   6        4.79       10.33      7.52 o 
  -9   9   6        0.79        0.24      5.27 o 
  -8   9   6        8.03        3.38      5.01 o 
  -7   9   6       19.59       14.33      4.89 o 
  -6   9   6       38.88       45.86      4.80 o 
  -5   9   6       36.95       40.87      4.77 o 
  -4   9   6       45.98       50.88      4.48 o 
  -3   9   6        7.80        6.76      3.73 o 
  -2   9   6        2.98        3.13      3.71 o 
  -1   9   6       15.56       13.37      4.16 o 
   0   9   6        0.13        2.97      4.69 o 
   1   9   6        3.36        3.20      5.29 o 
   2   9   6       31.64       31.38      6.07 o 
   3   9   6        0.09        1.38      5.92 o 
   4   9   6       56.18       56.09      8.42 o 
   5   9   6        1.09       -6.60      9.55 o 
  -9  10   6     2238.27     2275.65     38.00 o 
  -8  10   6     2340.46     2401.55     32.09 o 
  -7  10   6     2591.29     2651.97     34.27 o 
  -6  10   6     2947.47     3027.86     40.00 o 
  -5  10   6     2647.24     2713.46     34.18 o 
  -4  10   6     2949.36     2954.92     36.53 o 
  -3  10   6     2695.30     2688.34     33.54 o 
  -2  10   6     4203.09     4207.49     49.92 o 
  -1  10   6     4010.82     4048.10     48.26 o 
   0  10   6     3138.34     3127.52     42.11 o 
   1  10   6     1923.63     1931.70     29.60 o 
   2  10   6     2100.85     2155.55     32.89 o 
   3  10   6     2001.10     2045.46     32.01 o 
  -7  11   6        0.01       -6.43      6.43 o 
  -6  11   6       11.26       -1.22      5.24 o 
  -5  11   6       26.76       24.46      5.82 o 
  -4  11   6        0.07       -5.23      5.52 o 
  -3  11   6        0.02        2.57      5.50 o 
  -2  11   6       19.12       20.04      5.86 o 
  -1  11   6        0.38       -2.34      5.68 o 
   0  11   6        0.00       -0.95      6.05 o 
   1  11   6        0.29       -2.24      7.04 o 
   2  11   6        0.78       -0.76     10.25 o 
  -5  12   6     2240.13     2230.50     39.62 o 
  -4  12   6     2247.81     2353.95     41.24 o 
  -3  12   6     1561.90     1577.19     30.28 o 
  -2  12   6     1989.08     2060.78     38.35 o 
  -1  12   6     2407.56     2429.81     42.47 o 
 -13   1   7     2493.41     2529.51     41.43 o 
 -12   1   7     1847.81     1882.30     29.02 o 
 -11   1   7     3097.03     3097.54     36.86 o 
 -10   1   7     2703.54     2779.66     33.00 o 
  -9   1   7     3742.04     3752.88     40.28 o 
  -8   1   7     3468.39     3421.65     39.77 o 
  -7   1   7     4576.59     4548.04     46.78 o 
  -6   1   7     4780.35     4749.82     49.09 o 
  -5   1   7     8141.73     8219.10     96.83 o 
  -4   1   7     4071.45     4182.73     44.72 o 
  -3   1   7     4284.19     4349.19     49.78 o 
  -2   1   7     4965.14     5024.73     51.36 o 
  -1   1   7     5583.19     5653.87     71.25 o 
   0   1   7     6910.85     6815.32     72.50 o 
   1   1   7     4454.09     4474.52     44.11 o 
   2   1   7     2919.59     2959.27     32.93 o 
   3   1   7     2919.15     3030.11     37.11 o 
   4   1   7     3283.44     3332.35     41.37 o 
   5   1   7     2129.73     2058.22     43.38 o 
   6   1   7     2822.11     2610.00     73.22 o 
   7   1   7     1548.37     1528.95     26.16 o 
 -13   2   7        0.61       -8.11     10.34 o 
 -12   2   7       43.27       51.04      6.93 o 
 -11   2   7        3.62       -1.93      5.32 o 
 -10   2   7       43.75       45.80      7.08 o 
  -9   2   7        9.23       17.37      4.60 o 
  -8   2   7        0.02       -3.60      3.60 o 
  -7   2   7      135.09      131.33      4.04 o 
  -6   2   7        3.91        3.32      2.41 o 
  -5   2   7       43.90       46.12      4.03 o 
  -4   2   7       23.93       21.11      3.67 o 
  -3   2   7      305.42      303.50      7.36 o 
  -2   2   7      474.39      491.89      9.49 o 
  -1   2   7       75.25       76.21      4.56 o 
   0   2   7       15.22       14.33      3.03 o 
   1   2   7        5.60        9.48      2.84 o 
   2   2   7        3.97        4.79      3.73 o 
   3   2   7       24.65       19.70      4.90 o 
   4   2   7       65.43       68.07      6.22 o 
   5   2   7       42.60       37.67      6.69 o 
   6   2   7        3.46       -1.91      7.04 o 
   7   2   7       24.15       22.35      8.37 o 
 -13   3   7     1851.35     1847.11     37.99 o 
 -12   3   7     2407.42     2397.91     32.90 o 
 -11   3   7     2071.15     2020.51     26.42 o 
 -10   3   7     2258.15     2198.01     27.62 o 
  -9   3   7     3801.72     3739.16     42.15 o 
  -8   3   7     2768.36     2773.78     33.73 o 
  -7   3   7     5919.98     5873.26     68.91 o 
  -6   3   7     5719.90     5711.31     72.90 o 
  -5   3   7     3829.41     3845.04     52.22 o 
  -4   3   7     5757.29     5792.50     76.22 o 
  -3   3   7     4172.52     4180.23     61.23 o 
  -2   3   7     3207.10     3190.41     41.14 o 
  -1   3   7     6168.05     6113.54     84.07 o 
   0   3   7     4231.49     4318.32     61.03 o 
   1   3   7     4171.12     4175.35     46.57 o 
   2   3   7     5328.80     5300.06     60.23 o 
   3   3   7     2228.75     2221.80     46.37 o 
   4   3   7     2746.58     2654.56     38.14 o 
   5   3   7     2386.17     2300.64     32.70 o 
   6   3   7     1657.72     1603.27     45.02 o 
   7   3   7     1701.17     1681.32     39.38 o 
 -13   4   7        0.02       -9.93     10.81 o 
 -12   4   7        1.44       -6.28      6.28 o 
 -11   4   7       10.16        2.09      5.97 o 
 -10   4   7       66.46       86.26      5.88 o 
  -9   4   7        0.12       -4.05      4.05 o 
  -8   4   7        0.02       -3.88      3.88 o 
  -7   4   7       26.15       25.36      3.71 o 
  -6   4   7      287.69      285.67      8.05 o 
  -5   4   7       55.03       55.15      5.15 o 
  -4   4   7       55.24       54.09      4.96 o 
  -3   4   7       42.62       47.52      4.62 o 
  -2   4   7       33.37       29.21      4.46 o 
  -1   4   7        2.15        1.30      4.35 o 
   0   4   7       56.66       69.23      4.80 o 
   1   4   7      538.85      552.16     11.01 o 
   2   4   7       15.48       12.45      4.41 o 
   3   4   7       29.54       30.08      4.89 o 
   4   4   7        8.34        4.38      5.18 o 
   5   4   7       30.26       28.84      6.65 o 
   6   4   7        6.85        9.84      7.63 o 
 -12   5   7     1919.04     1878.23     28.14 o 
 -11   5   7     3022.88     3065.49     37.83 o 
 -10   5   7     2671.13     2648.87     32.55 o 
  -9   5   7     2348.50     2325.36     30.06 o 
  -8   5   7     4097.63     4150.68     45.61 o 
  -7   5   7     2974.38     2967.48     36.69 o 
  -6   5   7     2958.31     3005.81     40.68 o 
  -5   5   7     3705.84     3672.10     48.83 o 
  -4   5   7     3843.28     3794.56     56.24 o 
  -3   5   7     5949.98     5968.27     95.23 o 
  -2   5   7     6496.94     6352.93     90.83 o 
  -1   5   7     2777.67     2729.19     48.79 o 
   0   5   7     3453.68     3443.18     52.45 o 
   1   5   7     3348.65     3497.69     61.51 o 
   2   5   7     2547.31     2563.25     33.29 o 
   3   5   7     3063.62     2992.82     57.94 o 
   4   5   7     2174.24     2138.64     38.04 o 
   5   5   7     2034.46     1990.73     31.86 o 
   6   5   7     2464.99     2405.69     44.12 o 
 -12   6   7       26.62       22.20      8.95 o 
 -11   6   7       25.13       17.72      6.32 o 
 -10   6   7        2.87       -4.67      4.67 o 
  -9   6   7       10.44        7.00      4.40 o 
  -8   6   7      103.66      112.36      5.21 o 
  -7   6   7       22.09       12.79      4.00 o 
  -6   6   7       26.57       29.59      5.13 o 
  -5   6   7       95.99      105.96      8.35 o 
  -4   6   7        5.33        6.14      3.66 o 
  -3   6   7       81.32       80.75      4.55 o 
  -2   6   7      116.77      112.40      5.74 o 
  -1   6   7       28.04       28.56      5.35 o 
   0   6   7       50.50       52.40      5.39 o 
   1   6   7        0.38       -3.67      5.53 o 
   2   6   7       12.63        4.18      5.20 o 
   3   6   7       81.50       94.58     10.02 o 
   4   6   7        9.25        9.83      6.20 o 
   5   6   7        0.14       -5.75      6.58 o 
   6   6   7        4.33        6.80      8.11 o 
 -11   7   7     1450.08     1491.39     26.21 o 
 -10   7   7     2086.66     2147.74     27.31 o 
  -9   7   7     2086.01     2099.56     24.89 o 
  -8   7   7     3337.89     3357.01     44.37 o 
  -7   7   7     3208.16     3215.00     37.27 o 
  -6   7   7     3333.10     3362.92     46.14 o 
  -5   7   7     2631.12     2674.35     35.39 o 
  -4   7   7     3612.75     3577.21     45.33 o 
  -3   7   7     3485.35     3440.92     43.77 o 
  -2   7   7     3472.41     3438.94     43.81 o 
  -1   7   7     2455.84     2436.63     32.61 o 
   0   7   7     2446.42     2435.77     39.36 o 
   1   7   7     3078.57     3042.01     48.56 o 
   2   7   7     3331.87     3199.62    109.47 o 
   3   7   7     2945.21     2956.07     55.00 o 
   4   7   7     1807.69     1816.82     29.83 o 
   5   7   7     1547.74     1570.22     40.92 o 
 -10   8   7        4.89        1.62      6.87 o 
  -9   8   7        9.76       12.50      5.80 o 
  -8   8   7        0.48        1.79      5.42 o 
  -7   8   7        1.23       -3.50      4.79 o 
  -6   8   7       11.46       11.44      5.36 o 
  -5   8   7        8.14        7.07      5.01 o 
  -4   8   7      150.48      160.86      8.63 o 
  -3   8   7        0.03        0.94      4.11 o 
  -2   8   7        3.91        2.51      4.79 o 
  -1   8   7       47.77       55.67      6.16 o 
   0   8   7        9.30       11.52      6.41 o 
   1   8   7        8.09       10.32      7.15 o 
   2   8   7        1.22        6.34      6.44 o 
   3   8   7        0.81        2.89      7.18 o 
   4   8   7       41.94       47.73     10.78 o 
  -9   9   7     2359.62     2380.36     34.87 o 
  -8   9   7     1776.56     1824.54     28.70 o 
  -7   9   7     1482.09     1513.45     23.63 o 
  -6   9   7     2025.25     2070.91     31.39 o 
  -5   9   7     1795.42     1813.95     28.14 o 
  -4   9   7     3509.13     3539.01     48.42 o 
  -3   9   7     3141.36     3153.45     43.71 o 
  -2   9   7     2843.54     2869.30     43.77 o 
  -1   9   7     3030.12     2950.84     46.94 o 
   0   9   7     1699.79     1669.04     29.93 o 
   1   9   7     1491.81     1525.49     32.77 o 
   2   9   7     1835.83     1854.76     38.95 o 
   3   9   7     1792.57     1762.29     32.01 o 
  -8  10   7       17.11       16.64      7.29 o 
  -7  10   7       25.73       22.72     16.08 o 
  -6  10   7        0.69        1.14      9.77 o 
  -5  10   7        6.05       14.10      6.35 o 
  -4  10   7        2.33        0.97      6.08 o 
  -3  10   7       27.11       23.01      6.49 o 
  -2  10   7       39.42       34.38      6.68 o 
  -1  10   7        0.39        0.53      6.01 o 
   0  10   7       49.81       53.36      7.34 o 
   1  10   7        6.62        9.97      7.35 o 
   2  10   7        4.32        1.67     10.43 o 
  -6  11   7     1741.92     1740.54     39.63 o 
  -5  11   7     2449.25     2472.00     40.07 o 
  -4  11   7     1662.69     1669.72     29.58 o 
  -3  11   7     1556.69     1556.14     28.04 o 
  -2  11   7     1751.70     1801.60     31.21 o 
  -1  11   7     1521.52     1508.71     31.54 o 
   0  11   7     1919.96     1976.16     38.68 o 
 -13   0   8     2527.23     2530.08     53.23 o 
 -12   0   8     2863.66     2903.10     49.81 o 
 -11   0   8     2602.45     2652.24     45.45 o 
 -10   0   8     3348.95     3433.99     51.02 o 
  -9   0   8     6357.09     6341.98     88.23 o 
  -8   0   8     4748.35     4560.62    130.87 o 
  -7   0   8     4020.62     3951.93     89.03 o 
  -6   0   8     5855.30     5891.28    110.55 o 
  -5   0   8     3775.47     3773.76     74.99 o 
  -4   0   8     8477.16     8570.50    211.73 o 
  -3   0   8     7165.45     7094.64    140.25 o 
  -2   0   8     6026.41     5756.87    216.19 o 
  -1   0   8     7112.66     7072.44    115.40 o 
   0   0   8     6362.32     6234.38     93.10 o 
   1   0   8     2245.98     2280.89     47.01 o 
   2   0   8     3896.63     4002.66     60.59 o 
   3   0   8     2329.89     2354.72     43.27 o 
   4   0   8     3904.27     4066.32     70.04 o 
   5   0   8     3987.28     3962.47     81.86 o 
   6   0   8     2061.03     1895.87     50.18 o 
 -13   1   8       60.84       71.35      9.75 o 
 -12   1   8       36.24       27.65      5.97 o 
 -11   1   8       15.32       15.60      5.68 o 
 -10   1   8       15.20       17.18      4.82 o 
  -9   1   8       41.18       49.99      5.81 o 
  -8   1   8       60.37       64.37      4.07 o 
  -7   1   8      159.06      167.99      8.49 o 
  -6   1   8       10.41       12.85      3.46 o 
  -5   1   8        7.68        9.61      3.87 o 
  -4   1   8      156.82      157.91      6.21 o 
  -3   1   8       34.67       33.60      3.65 o 
  -2   1   8       16.60       15.08      3.67 o 
  -1   1   8        0.96       -3.19      3.19 o 
   0   1   8      128.18      139.92      6.02 o 
   1   1   8       45.67       50.28      4.53 o 
   2   1   8       22.91       23.48      5.54 o 
   3   1   8       38.14       34.48      5.55 o 
   4   1   8       49.95       49.78      6.67 o 
   5   1   8        0.66        4.19      6.91 o 
   6   1   8        0.00        1.39      6.92 o 
 -13   2   8     2610.40     2586.60     42.63 o 
 -12   2   8     1812.04     1850.70     24.77 o 
 -11   2   8     2351.45     2311.21     28.84 o 
 -10   2   8     3246.70     3244.34     37.45 o 
  -9   2   8     3994.34     4027.03     43.62 o 
  -8   2   8     6530.49     6425.63     76.09 o 
  -7   2   8     5706.96     5613.54     66.49 o 
  -6   2   8     5339.67     5392.27     64.61 o 
  -5   2   8     5951.99     5942.95     71.49 o 
  -4   2   8     5432.00     5424.25     72.52 o 
  -3   2   8     4226.80     4220.57     53.32 o 
  -2   2   8     6960.21     6935.79     79.44 o 
  -1   2   8     4575.48     4584.37     54.00 o 
   0   2   8     6149.67     6270.79     87.00 o 
   1   2   8     4766.37     4863.79     51.70 o 
   2   2   8     3543.83     3518.60     39.73 o 
   3   2   8     3250.54     3307.41     42.43 o 
   4   2   8     3495.35     3571.95     44.36 o 
   5   2   8     2042.43     1962.05     34.33 o 
   6   2   8     2000.60     1855.40     60.62 o 
 -13   3   8        7.21       -3.42     12.28 o 
 -12   3   8        5.04        6.53      6.24 o 
 -11   3   8        7.68        9.14      5.31 o 
 -10   3   8      102.70      107.76      5.83 o 
  -9   3   8        7.20        0.22      4.83 o 
  -8   3   8       19.49       17.22      4.83 o 
  -7   3   8       77.65       76.51      4.83 o 
  -6   3   8       19.99       19.01      4.93 o 
  -5   3   8       17.91       14.71      4.44 o 
  -4   3   8       91.34       89.36      5.26 o 
  -3   3   8        8.86        7.53      3.85 o 
  -2   3   8        7.34       10.12      3.71 o 
  -1   3   8        1.96        0.76      4.08 o 
   0   3   8      111.81      114.29      5.76 o 
   1   3   8       38.55       45.01      5.18 o 
   2   3   8        1.09        1.89      6.24 o 
   3   3   8      132.89      134.26      7.17 o 
   4   3   8       46.13       56.60      6.83 o 
   5   3   8        0.17       -3.95      6.90 o 
 -12   4   8     2527.66     2427.70     33.63 o 
 -11   4   8     3199.55     3230.63     41.98 o 
 -10   4   8     3612.56     3539.09     52.96 o 
  -9   4   8     3069.98     3033.71     37.76 o 
  -8   4   8     3950.62     3909.50     48.31 o 
  -7   4   8     4414.61     4386.35     52.89 o 
  -6   4   8     4695.40     4662.72     74.18 o 
  -5   4   8     4748.10     4661.13     68.08 o 
  -4   4   8     5198.87     5067.08     73.53 o 
  -3   4   8     5665.74     5574.96     74.69 o 
  -2   4   8     6439.72     6220.26     82.82 o 
  -1   4   8     4551.30     4510.20     61.81 o 
   0   4   8     3792.53     3785.61     53.11 o 
   1   4   8     3575.62     3528.97     54.74 o 
   2   4   8     3304.44     3269.85     46.33 o 
   3   4   8     3116.01     3081.41     55.62 o 
   4   4   8     2546.52     2518.30     34.65 o 
   5   4   8     2144.22     2045.71     81.46 o 
 -12   5   8        0.94       -0.68      8.07 o 
 -11   5   8       20.53       24.19      6.98 o 
 -10   5   8      138.78      131.43      6.83 o 
  -9   5   8       10.36        6.85      5.59 o 
  -8   5   8        0.97        1.01      4.82 o 
  -7   5   8       12.46       12.63      5.82 o 
  -6   5   8       18.04       16.66      4.40 o 
  -5   5   8       41.51       45.93      5.92 o 
  -4   5   8       67.35       62.89      7.28 o 
  -3   5   8        5.88        5.86      5.11 o 
  -2   5   8       23.75       22.63      5.50 o 
  -1   5   8       16.93       22.49      4.84 o 
   0   5   8       59.47       50.46      7.65 o 
   1   5   8        0.85        3.17      6.57 o 
   2   5   8        0.13        8.34      6.46 o 
   3   5   8        4.95       -0.45      6.55 o 
   4   5   8        5.18       11.63      9.66 o 
   5   5   8        0.22       20.27      9.61 o 
 -11   6   8     2612.84     2667.18     39.65 o 
 -10   6   8     2623.62     2585.50     40.68 o 
  -9   6   8     2887.42     2954.34     41.81 o 
  -8   6   8     2663.41     2688.00     41.82 o 
  -7   6   8     3985.54     3952.94     53.34 o 
  -6   6   8     5328.67     5270.66     74.43 o 
  -5   6   8     3531.64     3489.44     47.45 o 
  -4   6   8     4092.38     4008.35     60.39 o 
  -3   6   8     4836.69     4706.87     69.85 o 
  -2   6   8     3142.15     3101.12     42.74 o 
  -1   6   8     4291.43     4160.94     56.19 o 
   0   6   8     2983.49     2943.97     46.65 o 
   1   6   8     3259.18     3241.16     51.61 o 
   2   6   8     4105.06     4219.05     66.06 o 
   3   6   8     2784.02     2898.46     56.05 o 
   4   6   8     1519.79     1549.35     31.05 o 
 -11   7   8        3.41        7.36      8.82 o 
 -10   7   8       10.09       17.68      8.45 o 
  -9   7   8        0.04        6.00      7.74 o 
  -8   7   8       65.78       60.94      8.28 o 
  -7   7   8       43.74       45.01      6.09 o 
  -6   7   8        0.02        0.68      4.84 o 
  -5   7   8        1.21        8.35      5.36 o 
  -4   7   8        2.63        4.13      4.64 o 
  -3   7   8      123.42      121.74      8.61 o 
  -2   7   8        2.84        5.62      4.92 o 
  -1   7   8       66.98       67.16      6.52 o 
   0   7   8        7.61        8.05      6.63 o 
   1   7   8        0.15       -6.26      6.26 o 
   2   7   8        0.46        5.21      8.34 o 
   3   7   8       30.40       30.78     10.08 o 
 -10   8   8     2439.81     2501.51     56.40 o 
  -9   8   8     1807.47     1834.99     33.46 o 
  -8   8   8     2530.94     2513.51     45.76 o 
  -7   8   8     2819.76     2868.51     45.73 o 
  -6   8   8     2843.12     2872.95     45.22 o 
  -5   8   8     4484.81     4469.75     66.34 o 
  -4   8   8     3020.21     3065.30     40.49 o 
  -3   8   8     3022.35     3004.62     39.74 o 
  -2   8   8     2994.52     2919.40     42.46 o 
  -1   8   8     2511.77     2480.83     40.29 o 
   0   8   8     2514.15     2472.41     40.66 o 
   1   8   8     3607.67     3674.85     67.16 o 
   2   8   8     2125.14     2142.40     49.71 o 
   3   8   8     2422.58     2454.99     60.83 o 
  -8   9   8        0.17        8.18      7.72 o 
  -7   9   8       37.46       40.67      7.42 o 
  -6   9   8        9.53       15.39      6.61 o 
  -5   9   8        0.12       -4.16      6.09 o 
  -4   9   8       19.79       14.77      6.19 o 
  -3   9   8        0.55       -4.25      7.27 o 
  -2   9   8        5.04       -2.94      5.75 o 
  -1   9   8        2.55        4.22      6.16 o 
   0   9   8       17.00       19.61      7.04 o 
   1   9   8       35.17       24.61      8.92 o 
  -7  10   8     1719.69     1736.57     45.94 o 
  -6  10   8     1973.21     2054.95     39.70 o 
  -5  10   8     2861.47     2887.30     44.75 o 
  -4  10   8     2898.13     2890.28     44.63 o 
  -3  10   8     2573.23     2599.69     40.90 o 
  -2  10   8     1729.99     1711.88     29.64 o 
  -1  10   8     2295.79     2301.29     42.69 o 
 -12   1   9     2015.19     2037.22     31.94 o 
 -11   1   9     1801.60     1796.20     37.47 o 
 -10   1   9     3211.96     3228.80     37.79 o 
  -9   1   9     2701.70     2693.18     35.06 o 
  -8   1   9     3796.92     3709.28     97.49 o 
  -7   1   9     2457.86     2476.11     39.77 o 
  -6   1   9     2455.04     2504.09     36.27 o 
  -5   1   9     3483.54     3511.04     50.88 o 
  -4   1   9     5320.29     5308.78     69.28 o 
  -3   1   9     3940.15     3907.70     48.80 o 
  -2   1   9     3735.45     3719.05     52.98 o 
  -1   1   9     2462.38     2494.36     30.56 o 
   0   1   9     2422.44     2464.61     32.54 o 
   1   1   9     3251.56     3272.31     39.86 o 
   2   1   9     2178.68     2265.78     36.52 o 
   3   1   9     2403.24     2490.84     32.17 o 
   4   1   9     1975.84     2044.91     34.35 o 
 -12   2   9        4.04        4.46      6.96 o 
 -11   2   9       12.79       11.63      5.63 o 
 -10   2   9       49.72       40.78      6.15 o 
  -9   2   9       28.03       29.52      5.91 o 
  -8   2   9       85.47       82.66      5.16 o 
  -7   2   9        1.54       -3.94      3.94 o 
  -6   2   9        0.21        6.67      4.93 o 
  -5   2   9        9.57        8.11      4.34 o 
  -4   2   9       39.54       34.50      4.98 o 
  -3   2   9       32.68       38.69      4.80 o 
  -2   2   9       97.30       95.26      4.75 o 
  -1   2   9      132.95      132.43      4.95 o 
   0   2   9        4.42        1.56      4.45 o 
   1   2   9       18.51       17.28      5.45 o 
   2   2   9        0.27        6.44      6.38 o 
   3   2   9       11.16        0.33     10.07 o 
   4   2   9        0.10        0.82      7.83 o 
 -12   3   9     1812.94     1809.27     26.77 o 
 -11   3   9     1901.76     1922.58     28.15 o 
 -10   3   9     2119.68     2084.73     28.01 o 
  -9   3   9     3105.99     3081.71     39.96 o 
  -8   3   9     3043.51     3028.32     36.35 o 
  -7   3   9     2587.66     2581.62     32.91 o 
  -6   3   9     4330.26     4351.55     53.78 o 
  -5   3   9     2683.82     2665.01     36.29 o 
  -4   3   9     3107.76     3068.68     40.95 o 
  -3   3   9     4006.46     3969.80     50.63 o 
  -2   3   9     2368.89     2367.79     32.89 o 
  -1   3   9     3151.67     3129.60     42.00 o 
   0   3   9     3126.27     3131.55     42.64 o 
   1   3   9     2191.85     2228.16     30.75 o 
   2   3   9     2869.23     2945.87     52.59 o 
   3   3   9     2396.71     2374.57     41.96 o 
   4   3   9     1230.64     1231.20     36.20 o 
 -12   4   9        0.00        0.53     10.45 o 
 -11   4   9       16.65       13.10      6.95 o 
 -10   4   9        0.93       -1.57      6.47 o 
  -9   4   9       27.75       24.47      5.96 o 
  -8   4   9        6.87       -0.45      4.64 o 
  -7   4   9       70.37       69.10      4.91 o 
  -6   4   9       16.62       16.44      5.46 o 
  -5   4   9      429.83      417.11     11.97 o 
  -4   4   9       13.92       13.65      5.41 o 
  -3   4   9        1.54        3.74      5.03 o 
  -2   4   9      111.92      119.83      7.57 o 
  -1   4   9       53.23       51.26      5.87 o 
   0   4   9        9.90       13.83      5.66 o 
   1   4   9       42.52       44.97      7.18 o 
   2   4   9       15.85       28.22      7.99 o 
   3   4   9      109.74      135.05     22.34 o 
   4   4   9       10.59       12.94     14.31 o 
 -11   5   9     2264.92     2189.08     43.60 o 
 -10   5   9     2593.92     2566.79     35.60 o 
  -9   5   9     1656.80     1632.11     24.47 o 
  -8   5   9     1886.92     1878.76     25.03 o 
  -7   5   9     2902.98     2876.05     40.37 o 
  -6   5   9     2521.20     2478.87     40.12 o 
  -5   5   9     3547.26     3450.95     52.93 o 
  -4   5   9     2658.06     2611.20     41.34 o 
  -3   5   9     2621.32     2560.87     40.82 o 
  -2   5   9     3884.32     3861.69     58.41 o 
  -1   5   9     2947.82     2931.08     41.31 o 
   0   5   9     1792.68     1804.75     31.43 o 
   1   5   9     2131.89     2218.51     37.88 o 
   2   5   9     1587.36     1612.22     30.55 o 
   3   5   9     1834.38     1858.19     34.76 o 
 -10   6   9       16.25        7.95      8.29 o 
  -9   6   9        4.46        7.41      6.02 o 
  -8   6   9       11.97       17.52      5.09 o 
  -7   6   9        7.40       17.24      5.64 o 
  -6   6   9       17.13       15.06      5.04 o 
  -5   6   9        1.53        5.20      6.08 o 
  -4   6   9        0.09       -3.81      5.87 o 
  -3   6   9        2.19        4.31      5.91 o 
  -2   6   9       11.35       17.58      5.09 o 
  -1   6   9       38.73       42.58      9.60 o 
   0   6   9        1.15       -7.43      7.43 o 
   1   6   9       40.14       45.47      7.50 o 
   2   6   9        0.32        0.19      8.85 o 
 -10   7   9     1361.05     1356.86     32.10 o 
  -9   7   9     1823.67     1787.54     32.37 o 
  -8   7   9     1919.12     1945.36     36.77 o 
  -7   7   9     3250.45     3211.29     48.83 o 
  -6   7   9     2945.28     2938.61     44.84 o 
  -5   7   9     2522.18     2454.15     40.71 o 
  -4   7   9     1463.00     1466.29     23.69 o 
  -3   7   9     1655.50     1615.06     25.62 o 
  -2   7   9     2037.01     1989.95     30.46 o 
  -1   7   9     2723.57     2704.50     42.63 o 
   0   7   9     2484.36     2497.15     46.69 o 
   1   7   9     2079.24     2092.39     43.28 o 
   2   7   9     1775.33     1866.53     48.76 o 
  -8   8   9       13.10       11.67      7.90 o 
  -7   8   9       46.59       44.57      7.08 o 
  -6   8   9        7.44       11.97      6.82 o 
  -5   8   9        0.02       -5.09      5.90 o 
  -4   8   9        7.42        7.86      8.44 o 
  -3   8   9       10.69       16.61      6.21 o 
  -2   8   9        9.63       16.81      7.06 o 
  -1   8   9       13.18       12.67      6.37 o 
   0   8   9       42.63       49.13      7.55 o 
  -7   9   9     1611.52     1597.91     34.77 o 
  -6   9   9     1894.46     1880.74     38.34 o 
  -5   9   9     1861.25     1875.46     43.21 o 
  -4   9   9     1769.22     1770.07     32.44 o 
  -3   9   9     2194.66     2187.53     36.54 o 
  -2   9   9     1537.07     1521.30     32.64 o 
  -1   9   9     1923.12     1904.68     38.88 o 
 -12   0  10     3277.89     3113.66    228.80 o 
 -11   0  10     3363.08     3388.54     84.83 o 
 -10   0  10     2092.28     2080.77     47.15 o 
  -9   0  10     2712.29     2621.95     60.80 o 
  -8   0  10     3044.53     2919.69    132.40 o 
  -7   0  10     2823.86     2832.14     50.83 o 
  -6   0  10     4020.58     4011.68     78.51 o 
  -5   0  10     4589.25     4560.02     87.84 o 
  -4   0  10     3872.67     3903.54     68.08 o 
  -3   0  10     5979.42     5861.53    170.14 o 
  -2   0  10     2361.80     2364.06     44.69 o 
  -1   0  10     2640.71     2648.64     44.02 o 
   0   0  10     3031.21     3072.23     56.80 o 
   1   0  10     2982.12     3065.64     75.49 o 
   2   0  10     2365.24     2433.38     55.80 o 
   3   0  10     2319.99     2417.62     74.34 o 
 -12   1  10       19.94       12.12     11.29 o 
 -11   1  10        6.85        9.33      6.89 o 
 -10   1  10        2.70       -3.95      8.04 o 
  -9   1  10        2.89       -2.41      6.63 o 
  -8   1  10       40.34       34.29      6.33 o 
  -7   1  10        7.09       12.83      5.51 o 
  -6   1  10       79.10       72.08      5.48 o 
  -5   1  10       19.32       26.31      5.04 o 
  -4   1  10       44.44       43.98      5.78 o 
  -3   1  10        0.72       -0.91      4.45 o 
  -2   1  10       41.82       42.66      4.30 o 
  -1   1  10        0.14        0.76      5.23 o 
   0   1  10       53.98       53.39      5.80 o 
   1   1  10        5.01        0.90      6.32 o 
   2   1  10      100.65       98.77      8.98 o 
   3   1  10        9.27       25.28     11.60 o 
 -11   2  10     2141.99     2129.45     33.48 o 
 -10   2  10     2752.94     2769.18     37.75 o 
  -9   2  10     2741.02     2761.80     39.48 o 
  -8   2  10     3284.04     3339.55     53.35 o 
  -7   2  10     4614.34     4570.98     63.14 o 
  -6   2  10     3323.38     3297.67     53.22 o 
  -5   2  10     4113.34     4150.61     55.69 o 
  -4   2  10     3575.55     3567.71     48.72 o 
  -3   2  10     2974.14     2950.42     39.15 o 
  -2   2  10     2768.12     2708.42     39.38 o 
  -1   2  10     3410.41     3446.74     44.07 o 
   0   2  10     2738.27     2859.23     37.97 o 
   1   2  10     4133.24     4205.96     69.58 o 
   2   2  10     2469.00     2450.58     53.12 o 
 -11   3  10       27.65       40.21      8.64 o 
 -10   3  10       79.71       83.21      6.63 o 
  -9   3  10        6.11        2.10      6.70 o 
  -8   3  10        3.46       -0.15      5.66 o 
  -7   3  10       31.18       38.29      5.21 o 
  -6   3  10        2.66        5.15      5.47 o 
  -5   3  10       38.64       38.85      6.35 o 
  -4   3  10        0.06       -1.72      5.58 o 
  -3   3  10       22.64       10.70      5.83 o 
  -2   3  10       81.51       84.96      5.62 o 
  -1   3  10        5.64        9.77      4.12 o 
   0   3  10       30.63       23.40      6.76 o 
   1   3  10        1.06        6.77      5.78 o 
   2   3  10        1.05       -7.85      7.85 o 
 -11   4  10     2343.32     2380.10     61.13 o 
 -10   4  10     2740.21     2780.72     35.40 o 
  -9   4  10     2671.04     2698.13     36.05 o 
  -8   4  10     2256.54     2239.83     30.43 o 
  -7   4  10     2977.43     2998.73     38.00 o 
  -6   4  10     3223.18     3281.54     44.79 o 
  -5   4  10     3820.11     3763.53     53.10 o 
  -4   4  10     3481.25     3448.65     48.93 o 
  -3   4  10     3176.49     3105.94     44.75 o 
  -2   4  10     3270.03     3201.90     47.24 o 
  -1   4  10     3162.60     3199.22     40.02 o 
   0   4  10     2306.00     2359.16     35.46 o 
   1   4  10     2078.58     2176.09     31.57 o 
   2   4  10     1888.72     1944.77     44.16 o 
 -10   5  10       26.09       14.41      8.10 o 
  -9   5  10       31.52       38.45      6.53 o 
  -8   5  10        6.12       -2.36      5.06 o 
  -7   5  10       28.90       28.24      4.77 o 
  -6   5  10        0.07        2.62      6.06 o 
  -5   5  10       11.83       10.78      5.96 o 
  -4   5  10        6.93       11.82      5.87 o 
  -3   5  10        1.59        4.07      5.94 o 
  -2   5  10        7.03        8.50      6.20 o 
  -1   5  10       67.35       74.59      6.71 o 
   0   5  10       25.79       28.36      7.08 o 
   1   5  10        3.36       -1.96      7.34 o 
  -9   6  10     2854.84     2863.70     50.25 o 
  -8   6  10     2613.73     2639.90     35.40 o 
  -7   6  10     2216.23     2215.92     30.18 o 
  -6   6  10     3277.82     3252.22     55.84 o 
  -5   6  10     2697.97     2646.04     43.12 o 
  -4   6  10     2135.84     2082.69     35.49 o 
  -3   6  10     2782.02     2730.46     44.25 o 
  -2   6  10     2791.75     2787.57     41.90 o 
  -1   6  10     2648.93     2583.73     46.41 o 
   0   6  10     2799.99     2839.56     51.78 o 
  -8   7  10        7.48        9.19      9.27 o 
  -7   7  10       17.22       14.92      6.18 o 
  -6   7  10        0.01       -2.14      5.45 o 
  -5   7  10        8.95       13.23      5.18 o 
  -4   7  10       49.79       56.42      6.94 o 
  -3   7  10        0.81       -1.66      5.17 o 
  -2   7  10       48.96       48.19      6.58 o 
  -1   7  10       13.11        8.73      8.33 o 
  -6   8  10     1802.36     1809.96     43.00 o 
  -5   8  10     1859.26     1845.27     38.88 o 
  -4   8  10     2416.74     2391.37     46.86 o 
  -3   8  10     1755.42     1679.61     36.13 o 
 -10   1  11     1310.58     1279.55     31.09 o 
  -9   1  11     1818.95     1788.89     29.89 o 
  -8   1  11     1945.25     1945.68     36.70 o 
  -7   1  11     3430.82     3451.57     51.16 o 
  -6   1  11     2219.07     2212.96     31.33 o 
  -5   1  11     2006.69     1952.88     28.82 o 
  -4   1  11     2008.88     1961.43     28.91 o 
  -3   1  11     2234.69     2265.66     30.23 o 
  -2   1  11     2334.85     2373.75     32.45 o 
  -1   1  11     2279.34     2404.52     33.16 o 
   0   1  11     1705.23     1785.55     28.05 o 
 -10   2  11       11.68       -0.24     11.16 o 
  -9   2  11       79.25       85.08      9.75 o 
  -8   2  11       15.72       12.36      6.33 o 
  -7   2  11       12.05        8.64      5.55 o 
  -6   2  11        7.39       11.89      5.95 o 
  -5   2  11       89.00       90.81      7.37 o 
  -4   2  11       23.06       23.11      6.25 o 
  -3   2  11       32.41       31.85      6.29 o 
  -2   2  11        0.07        4.63      5.80 o 
  -1   2  11        0.48       -0.41      6.00 o 
   0   2  11       12.09        7.52      9.02 o 
 -10   3  11     1331.12     1307.85     32.36 o 
  -9   3  11     2045.62     2101.74     44.44 o 
  -8   3  11     2522.03     2499.59     41.27 o 
  -7   3  11     2056.17     1996.56     39.55 o 
  -6   3  11     2387.38     2327.47     39.86 o 
  -5   3  11     2319.00     2281.26     34.54 o 
  -4   3  11     1374.06     1355.27     25.80 o 
  -3   3  11     2137.32     2117.62     37.07 o 
  -2   3  11     2044.48     2018.41     30.30 o 
  -1   3  11     1786.11     1831.97     31.78 o 
   0   3  11     2499.60     2615.45     56.13 o 
  -9   4  11        1.53       -5.09     10.51 o 
  -8   4  11       80.96       79.33      8.03 o 
  -7   4  11        3.50        8.02      7.71 o 
  -6   4  11       36.69       32.46      7.16 o 
  -5   4  11        0.15        4.83      6.22 o 
  -4   4  11       14.48        9.74      6.95 o 
  -3   4  11        9.29       15.07      7.11 o 
  -2   4  11       47.72       51.91      7.53 o 
  -1   4  11       63.65       56.36     17.13 o 
  -8   5  11     1255.45     1276.40     29.71 o 
  -7   5  11     1498.06     1553.57     28.81 o 
  -6   5  11     1788.47     1791.27     31.60 o 
  -5   5  11     2214.10     2234.39     34.95 o 
  -4   5  11     2878.91     2894.55     45.53 o 
  -3   5  11     1597.25     1586.88     30.70 o 
  -2   5  11     1734.40     1716.64     45.28 o 
  -6   6  11        2.62        3.17      8.56 o 
  -5   6  11       80.34       72.19      8.82 o 
  -4   6  11        0.95       -4.30      7.55 o 
  -3   6  11       11.87       10.54      7.82 o 
  -8   0  12     2541.41     2587.86     76.29 o 
  -7   0  12     2002.59     2049.69     64.15 o 
  -6   0  12     2386.83     2422.61     52.58 o 
  -5   0  12     2343.61     2367.97     51.60 o 
  -4   0  12     2210.80     2207.48     58.55 o 
  -3   0  12     2748.81     2812.34    103.04 o 
  -8   1  12        0.85       -4.65      7.79 o 
  -7   1  12        1.19        2.31      7.79 o 
  -6   1  12       72.00       79.63      8.06 o 
  -5   1  12        2.15        1.68      5.15 o 
  -4   1  12       27.80       43.07      6.65 o 
  -3   1  12        0.26        6.93      7.62 o 
  -7   2  12     2560.07     2562.40     46.94 o 
  -6   2  12     2287.02     2253.88     42.46 o 
  -5   2  12     1461.26     1488.49     31.35 o 
  -4   2  12     2280.89     2227.42     63.95 o 
  -3   2  12     1995.24     1969.20     52.60 o 
  -6   3  12        3.57       -1.26      8.25 o 
  -5   3  12        1.54        8.49      8.91 o 
                                                 
